# Supplementary material for: Mode of delivery and offspring adiposity in late adolescence: The modifying role of maternal pre-pregnancy body size
Source: PLoS One. 2019 Jan 3;14(1):e0209581. doi: 10.1371/journal.pone.0209581 (PMC6317793; doi:10.1371/journal.pone.0209581)
Supplement: S1 Dataset — (XLS) [file pone.0209581.s001.xls]

## Sheet: Sheet1
ordersib	cs	tox	gdm	lobw	hibw	msmok	sex_new	morigin1	morigin2	morigin3	ses1	ses2	medu1	medu2	gestwk1	gestwk2	multip	mBMInew_q2	mBMInew_q3	mBMInew_q4	BMI_over25	mage
1	1	0	0	1	0	0	1	0	0	0	1	0	1	0	0	0	0	0	1	0	0	1
3	0	0	0	0	1	0	0	0	0	1	1	0	1	0	0	1	0	0	0	1	1	3
4	1	0	0	0	0	0	1	0	1	0	0	1	1	0	0	0	0	1	0	0	0	3
5	1	0	0	0	0	0	0	0	0	0	0	0	0	0	0	0	0	0	1	0	0	4
1	1	0	0	1	0	0	0	0	0	0	1	0	0	0	0	0	0	0	1	0	0	2
1	0	0	0	1	0	1	1	0	1	0	0	1	0	1	0	0	0	1	0	0	0	1
2	0	0	0	0	0	1	0	0	1	0	0	1	0	1	0	1	0	0	1	0	1	1
1	0	0	0	1	0	1	1	0	1	0	1	0	0	1	0	0	0	0	0	0	0	1
2	0	0	0	0	0	1	0	0	0	0	1	0	1	0	0	0	0	0	0	0	0	1
3	0	0	0	0	0	0	0	0	0	0	0	1	0	1	1	0	0	0	0	1	0	4
1	0	0	0	1	0	0	1	0	1	0	1	0	0	1	1	0	0	1	0	0	0	1
1	0	0	0	1	0	1	0	0	1	0	1	0	1	0	0	0	0	0	0	1	1	1
2	0	0	0	0	0	0	0	0	0	0	0	0	0	1	0	0	0	0	1	0	0	2
3	0	0	0	0	1	0	0	0	1	0	1	0	0	1	0	0	0	1	0	0	0	3
4	0	0	0	0	0	0	1	0	1	0	0	0	0	1	0	1	0	0	1	0	0	2
1	0	0	0	0	0	1	0	0	0	0	0	0	0	0	0	1	0	1	0	0	0	3
3	0	0	0	1	0	0	0	0	0	1	0	0	0	1	0	0	0	1	0	0	0	1
2	0	0	0	0	0	0	1	0	0	0	0	1	1	0	0	0	0	0	0	1	0	2
2	0	1	0	0	1	0	1	0	0	0	0	0	0	0	0	1	0	0	0	1	1	3
1	0	0	0	0	0	0	0	0	0	0	0	0	0	0	0	1	0	0	1	0	0	3
2	0	0	0	0	0	1	1	0	1	0	0	1	0	1	1	0	0	1	0	0	0	2
2	0	0	0	0	0	0	0	1	0	0	0	0	0	1	1	0	0	1	0	0	0	1
4	0	0	0	0	1	0	0	0	1	0	0	1	0	1	0	1	0	0	0	1	1	4
3	0	0	0	0	1	0	1	0	0	0	0	0	0	0	0	1	0	0	1	0	0	4
2	0	0	0	0	0	0	0	0	0	1	1	0	0	0	0	0	0	0	0	1	0	2
1	0	0	0	1	0	1	1	0	0	0	0	0	0	0	0	0	0	1	0	0	0	3
1	0	0	0	0	0	0	1	0	0	0	0	0	0	0	0	1	0	1	0	0	0	3
2	0	0	0	0	0	0	1	0	0	0	0	0	0	0	0	0	0	1	0	0	0	3
1	0	0	0	0	0	1	0	0	0	1	0	1	0	1	0	0	0	1	0	0	0	1
2	0	0	0	0	0	0	1	0	0	0	0	0	0	0	0	0	0	0	1	0	0	3
2	0	0	0	0	0	0	1	1	0	0	1	0	0	1	0	0	0	0	0	1	1	4
1	0	0	0	0	0	0	1	0	1	0	1	0	0	1	0	0	0	0	1	0	0	1
2	0	0	0	0	0	0	1	1	0	0	0	0	0	1	0	0	0	0	0	0	0	1
1	0	0	0	0	0	1	1	0	0	0	1	0	0	0	0	0	0	1	0	0	0	4
1	0	0	0	0	0	0	0	0	0	0	0	1	0	1	0	0	0	0	1	0	0	4
1	0	0	0	0	1	0	1	1	0	0	1	0	0	0	0	1	0	0	0	0	0	1
1	0	0	0	0	0	0	1	0	1	0	1	0	0	0	0	0	0	1	0	0	0	3
2	0	0	0	0	0	1	0	0	0	0	1	0	0	1	0	0	0	0	0	0	0	3
2	0	0	0	0	0	0	1	0	1	0	0	1	0	1	0	0	0	0	0	0	0	3
7	0	0	0	0	0	0	0	0	0	0	0	0	0	0	0	0	0	0	0	0	0	4
2	0	0	0	1	0	0	0	0	0	0	0	0	0	0	0	0	0	0	0	0	0	2
2	0	0	0	0	0	0	1	0	0	0	0	1	0	1	0	0	0	0	0	1	0	3
3	0	0	0	0	0	1	1	0	0	0	1	0	0	0	0	1	0	1	0	0	0	3
2	0	0	0	0	0	1	0	0	0	1	0	1	1	0	0	0	0	1	0	0	0	1
1	0	0	0	0	0	0	0	1	0	0	1	0	0	0	0	0	0	1	0	0	0	3
2	0	0	0	1	0	0	0	0	0	0	0	0	0	0	0	0	0	0	1	0	0	4
1	0	0	0	1	0	0	0	0	0	0	0	0	0	0	0	1	0	0	0	1	0	2
1	0	0	0	1	0	0	1	0	0	0	1	0	0	0	0	0	0	0	0	0	0	2
2	0	0	0	0	1	0	0	0	1	0	0	0	1	0	0	0	0	0	0	1	0	1
2	0	0	0	0	1	0	1	0	0	1	0	1	0	1	0	1	0	0	0	0	0	2
2	0	0	0	0	0	0	0	0	0	1	0	1	1	0	0	0	0	0	0	1	0	4
1	0	0	0	1	0	0	0	0	1	0	1	0	0	1	0	0	0	1	0	0	0	1
1	0	0	0	1	0	0	1	0	0	1	0	1	0	1	1	0	0	0	0	0	0	1
3	0	0	0	0	0	0	0	0	0	1	0	1	0	1	0	0	0	1	0	0	1	4
2	0	0	0	0	0	0	0	1	0	0	0	0	0	0	0	0	0	0	1	0	0	2
1	0	0	0	0	0	0	1	0	0	0	0	0	0	0	0	0	0	0	0	0	0	3
1	0	0	0	0	1	0	0	0	1	0	1	0	0	1	0	1	0	1	0	0	0	1
1	0	0	0	1	0	0	0	0	0	0	0	0	0	0	0	0	0	0	0	0	0	2
3	0	0	0	0	0	0	1	0	0	0	0	0	0	0	0	0	0	1	0	0	0	4
1	0	0	0	0	0	0	1	0	0	0	0	0	0	0	0	0	0	1	0	0	0	3
2	0	0	0	0	0	0	1	0	0	0	0	0	0	0	0	0	0	0	1	0	0	3
1	0	0	0	0	0	0	1	0	0	1	1	0	0	0	0	0	0	0	1	0	1	2
2	0	0	0	0	0	0	0	0	0	0	1	0	0	0	0	1	0	0	0	0	0	2
1	0	0	0	0	0	0	1	0	0	1	0	1	0	1	0	1	0	1	0	0	0	2
2	0	0	0	0	0	0	0	0	0	1	0	1	0	1	0	0	0	0	1	0	0	2
1	0	0	0	0	0	0	0	0	0	0	0	0	0	0	0	0	0	1	0	0	0	4
2	0	0	0	0	0	0	0	0	0	1	0	0	0	0	0	0	0	0	1	0	0	4
3	0	0	0	1	0	0	0	1	0	0	0	0	0	1	0	0	0	0	0	0	0	2
3	0	0	0	0	0	0	1	0	0	1	0	1	0	1	0	0	0	1	0	0	0	3
1	0	0	0	0	0	0	0	0	0	1	0	1	0	0	0	0	0	0	1	0	0	1
3	0	0	0	0	0	0	1	0	0	1	0	0	0	1	0	0	0	0	0	1	0	3
1	0	0	0	0	0	0	0	0	0	0	0	0	0	0	0	0	0	1	0	0	0	1
2	0	0	0	0	0	1	0	0	0	0	1	0	0	0	0	0	0	0	0	0	0	4
2	0	0	0	0	0	0	1	0	1	0	1	0	0	1	0	0	0	0	0	1	0	1
3	0	0	0	0	0	0	0	0	0	0	1	0	0	1	0	0	0	0	0	1	0	3
3	0	0	0	1	0	1	1	0	0	1	0	1	0	1	0	0	0	0	0	0	1	1
1	0	0	0	0	0	0	0	0	1	0	1	0	0	0	0	0	0	1	0	0	0	1
4	0	0	0	0	1	0	1	0	0	1	0	1	1	0	0	1	0	0	1	0	0	4
2	0	0	0	1	0	0	0	0	0	0	1	0	0	1	0	0	0	0	1	0	0	4
3	0	0	0	0	0	0	1	0	0	1	0	1	0	1	0	1	0	0	1	0	0	3
3	0	0	0	0	0	0	0	0	1	0	1	0	0	1	0	0	0	0	0	0	0	4
3	0	0	0	0	0	0	0	0	1	0	0	1	0	1	0	0	0	0	0	0	0	3
3	0	0	0	0	0	0	0	0	0	0	0	0	0	0	0	0	0	0	1	0	0	3
1	1	0	0	0	0	0	0	1	0	0	0	0	0	1	0	1	0	0	1	0	0	1
1	0	0	0	0	0	0	1	0	0	1	0	1	0	1	0	0	0	0	1	0	0	2
2	0	0	0	0	0	0	0	0	0	0	0	0	0	0	0	0	0	1	0	0	0	2
1	0	0	0	0	1	0	0	0	0	0	0	0	0	0	0	1	0	0	0	1	0	3
1	0	0	0	0	0	0	0	1	0	0	0	0	0	0	0	0	0	1	0	0	1	1
1	0	0	0	0	0	0	0	0	0	1	1	0	0	1	0	0	0	0	1	0	1	3
1	0	0	0	0	0	0	0	0	0	1	0	1	0	1	0	0	0	0	0	0	0	1
2	0	0	0	0	0	0	0	0	0	0	0	0	0	0	0	0	0	1	0	0	0	2
1	0	0	0	1	0	0	1	0	1	0	0	1	0	1	0	0	0	1	0	0	0	1
1	0	0	0	0	0	1	0	0	0	0	0	0	0	0	0	1	0	0	1	0	1	2
3	0	0	0	0	0	0	0	0	1	0	0	0	0	1	0	0	0	1	0	0	0	3
4	0	0	0	0	0	0	0	0	0	0	0	0	0	1	0	0	0	0	0	1	0	2
2	0	0	0	1	0	0	1	0	0	1	1	0	0	1	0	0	0	0	0	1	0	1
2	0	0	0	0	0	0	1	0	0	1	0	1	0	1	0	0	0	1	0	0	0	4
2	0	0	0	0	1	0	1	0	1	0	1	0	0	1	0	0	0	1	0	0	0	1
3	0	0	0	0	0	0	0	0	1	0	0	0	1	0	0	0	0	0	0	0	0	1
1	0	0	0	0	0	0	1	0	0	1	1	0	0	1	0	0	0	0	0	0	0	1
4	0	0	0	0	0	0	0	0	0	1	0	1	1	0	0	0	0	1	0	0	0	4
1	0	0	0	1	0	0	1	0	1	0	0	0	1	0	1	0	0	1	0	0	0	1
1	1	0	0	1	0	1	0	0	0	0	0	1	0	0	0	0	0	1	0	0	0	2
3	0	0	0	0	0	1	1	0	0	1	0	1	0	1	0	0	0	1	0	0	0	3
2	0	0	0	0	0	0	1	0	0	1	1	0	0	1	0	0	0	0	0	0	0	2
1	0	1	0	0	0	0	0	0	0	0	1	0	0	1	0	0	0	1	0	0	0	1
3	0	0	0	0	0	0	0	0	1	0	1	0	0	0	0	0	0	0	0	0	0	2
2	0	0	0	0	0	0	0	0	0	0	0	1	0	0	0	0	0	0	0	1	0	2
1	0	0	0	0	0	0	0	0	0	0	0	0	0	0	0	0	0	1	0	0	0	1
5	0	0	0	0	1	0	0	0	0	0	1	0	0	1	0	0	0	0	0	1	0	4
3	0	0	0	1	0	0	0	1	0	0	1	0	0	0	0	0	0	1	0	0	0	4
1	0	0	0	0	0	0	0	0	1	0	0	0	0	1	0	0	0	0	0	0	0	1
3	0	0	0	0	0	0	0	0	0	0	0	0	0	0	0	0	0	1	0	0	0	3
2	0	0	0	0	0	0	0	0	1	0	0	0	1	0	0	0	0	0	0	1	0	1
2	0	0	0	0	0	1	1	1	0	0	1	0	1	0	0	0	0	1	0	0	1	2
6	0	0	0	0	1	0	0	0	0	1	0	1	1	0	1	0	0	0	0	1	0	4
4	0	0	0	0	0	0	0	0	0	1	0	1	0	1	0	0	0	1	0	0	0	3
1	0	0	0	1	0	0	1	0	1	0	1	0	0	1	0	1	0	0	0	0	0	2
2	0	0	0	0	0	0	0	0	1	0	1	0	0	0	0	1	0	1	0	0	0	4
1	1	0	0	0	0	0	0	0	1	0	0	1	0	1	0	0	0	1	0	0	0	3
3	0	0	0	1	0	0	1	1	0	0	1	0	0	1	0	0	0	0	1	0	1	1
1	0	0	0	1	0	0	0	0	1	0	1	0	1	0	0	0	0	0	1	0	1	1
6	0	0	0	0	1	0	0	0	0	0	1	0	0	1	0	1	0	0	0	1	1	4
1	0	0	0	1	0	0	1	0	0	1	0	1	0	0	1	0	0	0	1	0	0	2
1	0	0	0	1	0	0	0	0	1	0	1	0	0	1	0	0	0	0	0	0	0	1
1	0	0	0	0	0	0	0	0	0	0	1	0	0	0	0	0	0	0	0	1	0	1
1	0	0	0	0	0	0	0	0	1	0	1	0	1	0	0	1	0	1	0	0	0	4
1	0	0	0	0	0	0	0	0	0	0	1	0	0	1	0	1	0	0	1	0	0	4
3	0	0	0	0	0	1	1	0	0	0	1	0	0	0	0	0	0	0	1	0	0	4
3	0	0	0	1	0	1	1	0	0	1	0	1	0	1	0	1	0	1	0	0	0	3
1	0	0	0	1	0	0	1	0	0	1	0	1	0	1	1	0	0	0	0	0	0	1
1	0	0	0	1	0	0	0	1	0	0	0	0	0	1	0	0	0	0	0	0	0	1
3	0	0	0	0	0	0	0	0	1	0	1	0	1	0	0	1	0	1	0	0	1	3
1	1	0	0	1	0	0	0	0	0	0	0	0	0	1	1	0	0	1	0	0	0	2
3	0	0	0	0	1	0	0	1	0	0	0	0	0	0	0	1	0	0	1	0	0	3
2	0	0	0	0	0	0	0	0	0	0	1	0	0	0	0	1	0	0	1	0	1	4
3	0	0	0	0	0	0	0	0	0	1	1	0	1	0	0	0	0	0	1	0	1	3
4	0	0	0	0	0	0	1	0	1	0	0	1	1	0	0	1	0	0	1	0	0	3
2	1	0	0	1	0	0	1	0	0	0	1	0	0	0	0	0	0	0	0	0	0	4
3	0	0	0	0	0	0	1	0	0	1	1	0	0	1	0	1	0	0	0	0	1	3
2	0	0	0	0	0	0	0	0	0	1	1	0	1	0	0	0	0	0	0	0	0	1
1	0	0	0	0	0	0	0	0	0	0	0	0	0	0	0	1	0	0	0	0	0	1
4	0	0	0	0	0	1	1	0	1	0	0	0	0	1	0	0	0	0	0	1	0	3
5	0	0	0	0	1	0	0	0	0	1	0	0	1	0	1	0	0	0	0	1	0	4
2	0	0	0	1	0	0	0	0	0	0	0	0	0	1	0	0	0	0	0	0	0	3
4	0	0	0	0	0	0	0	1	0	0	0	0	0	1	0	1	0	1	0	0	0	2
3	1	0	0	0	1	0	0	0	0	0	0	0	0	0	0	0	0	0	1	0	0	4
3	0	0	0	0	0	0	1	0	0	1	1	0	1	0	0	0	0	1	0	0	0	2
2	0	0	0	0	0	0	0	0	0	1	1	0	0	1	0	0	0	0	0	0	0	1
4	0	0	0	0	0	0	1	0	1	0	0	1	1	0	0	0	0	1	0	0	0	4
1	0	0	0	0	0	0	0	1	0	0	0	0	0	0	0	0	0	0	0	0	0	1
4	0	0	0	0	0	1	0	0	1	0	0	0	0	1	0	1	0	0	0	1	0	4
1	0	0	0	1	0	0	1	0	0	0	0	1	0	1	0	1	0	1	0	0	0	3
1	0	0	0	0	0	0	0	0	0	0	0	0	0	0	0	0	0	0	1	0	0	3
1	0	0	0	1	0	0	0	0	1	0	0	0	0	1	0	0	0	1	0	0	0	4
1	0	0	0	1	0	0	1	0	0	0	0	0	0	0	0	0	0	0	1	0	0	2
5	0	0	0	0	0	0	0	0	0	1	0	1	1	0	0	0	0	0	0	1	0	4
2	0	0	0	0	0	1	1	0	0	1	0	0	1	0	0	0	0	0	1	0	0	1
1	0	0	0	0	0	0	0	0	0	0	0	0	0	0	0	0	0	0	1	0	0	1
2	0	0	0	1	0	0	1	0	1	0	0	1	1	0	0	0	0	0	1	0	0	1
1	0	0	0	0	0	0	0	0	0	1	0	0	0	1	0	1	0	1	0	0	0	4
2	0	0	0	0	0	0	1	0	0	0	1	0	0	1	0	0	0	0	1	0	1	3
2	0	0	0	1	0	0	0	1	0	0	0	0	0	1	0	0	0	1	0	0	0	3
1	0	0	0	0	0	0	0	0	1	0	0	1	1	0	0	0	0	1	0	0	0	1
3	0	0	0	0	0	0	1	0	1	0	1	0	1	0	0	0	0	0	0	0	0	3
1	0	0	0	0	0	0	1	0	0	1	0	1	0	1	0	0	0	0	0	0	1	1
1	0	0	0	0	0	0	1	0	1	0	1	0	0	1	0	1	0	0	0	1	0	2
4	0	0	0	0	0	0	1	0	0	1	1	0	1	0	0	0	0	1	0	0	0	2
3	0	0	0	0	0	0	0	0	0	1	0	1	1	0	0	1	0	0	0	0	0	3
3	0	0	0	0	0	0	0	0	0	0	0	0	0	0	0	0	0	0	0	1	1	3
1	0	0	0	0	0	0	0	0	1	0	1	0	0	0	0	0	0	0	0	0	0	2
2	0	0	0	0	0	0	0	0	0	0	0	0	0	0	0	1	0	0	0	1	0	4
1	0	0	0	0	0	0	0	0	0	1	1	0	0	1	0	0	0	1	0	0	0	1
3	0	0	0	0	0	1	0	0	0	0	1	0	1	0	0	0	0	0	0	0	0	2
1	0	0	0	0	0	1	0	0	0	0	0	0	0	0	0	0	0	1	0	0	0	3
2	0	0	0	0	0	0	0	0	1	0	1	0	0	1	0	1	0	0	0	0	0	3
4	0	0	0	1	0	1	0	0	0	0	0	0	0	1	0	1	0	0	1	0	1	3
3	0	0	0	0	0	0	0	0	0	0	0	0	0	0	0	1	0	1	0	0	0	2
2	0	0	0	0	0	0	0	0	0	1	1	0	0	1	0	0	0	1	0	0	0	1
6	0	0	0	0	0	0	0	0	0	0	0	0	0	0	0	0	0	0	1	0	0	3
4	0	0	0	0	0	0	0	0	0	1	0	1	1	0	0	0	0	1	0	0	0	4
4	1	0	0	0	0	0	0	0	0	1	0	0	1	0	0	0	0	0	0	1	0	4
1	0	0	0	1	0	0	1	0	0	0	0	0	0	1	0	0	0	1	0	0	0	1
1	0	0	0	0	0	0	0	0	0	0	0	0	0	0	0	0	0	0	0	0	0	1
2	0	0	0	1	0	1	1	0	0	0	1	0	0	1	0	0	0	0	0	1	0	1
2	0	0	0	0	0	0	1	1	0	0	0	1	1	0	0	0	0	1	0	0	0	1
4	0	0	0	0	0	0	0	0	0	0	0	0	0	0	0	0	0	0	1	0	0	2
1	0	0	0	0	0	0	0	0	0	0	1	0	0	0	0	1	0	0	0	0	0	2
1	0	0	0	1	0	1	0	0	1	0	1	0	0	1	0	0	0	0	0	1	0	4
2	0	0	0	0	1	0	0	0	0	0	0	0	0	0	0	1	0	0	0	0	0	2
5	0	0	0	0	0	0	0	0	1	0	0	1	1	0	1	0	0	1	0	0	0	3
4	0	0	0	0	1	0	0	0	0	1	0	0	0	1	0	1	0	0	0	1	0	4
3	0	0	0	0	0	0	0	0	1	0	0	1	1	0	0	0	0	0	0	1	0	4
1	1	0	0	1	0	0	0	0	0	1	0	1	0	1	0	0	0	0	0	1	0	4
2	0	0	0	1	0	0	1	1	0	0	1	0	0	1	0	1	0	1	0	0	0	1
1	1	0	0	1	0	0	1	1	0	0	1	0	1	0	1	0	0	0	0	1	0	4
3	0	0	0	0	0	0	0	0	0	0	1	0	0	0	0	0	0	1	0	0	0	2
2	0	0	0	1	0	0	0	0	1	0	1	0	1	0	1	0	1	0	0	1	0	4
3	0	0	0	1	0	0	0	0	1	0	1	0	1	0	1	0	1	0	0	1	0	4
2	0	0	0	0	1	0	1	0	0	0	1	0	0	0	0	0	0	0	1	0	0	4
1	0	0	0	0	1	0	0	0	0	1	1	0	0	1	0	0	0	0	0	0	1	3
2	0	0	0	0	0	0	1	0	0	0	0	0	0	0	0	1	0	0	1	0	0	1
2	0	0	0	0	0	0	0	0	0	0	1	0	0	1	0	0	0	0	1	0	0	2
4	0	0	0	0	0	0	0	0	0	1	0	0	0	0	0	0	0	0	1	0	0	4
2	0	0	0	1	0	0	0	0	0	0	0	0	0	0	0	0	0	1	0	0	0	4
1	0	0	0	0	0	0	1	0	0	0	0	0	0	1	0	0	0	0	0	0	0	2
1	0	0	0	0	0	0	0	0	0	0	0	0	0	0	0	0	0	1	0	0	0	2
1	0	0	0	0	0	0	1	0	0	0	1	0	0	1	0	0	0	1	0	0	0	1
2	0	0	0	0	0	1	1	0	0	0	0	0	0	0	0	0	0	0	0	0	0	3
2	0	0	0	0	0	0	1	0	0	0	0	0	0	0	0	0	0	0	0	1	0	3
2	0	0	0	1	0	0	0	0	0	0	0	0	0	1	0	0	0	0	0	1	0	4
4	0	0	0	0	0	0	0	0	1	0	1	0	1	0	0	0	0	0	0	0	0	4
1	0	0	0	1	0	0	1	0	0	0	0	0	0	0	0	0	0	1	0	0	0	2
2	0	0	0	0	0	1	0	0	0	0	0	0	0	1	0	0	0	1	0	0	0	2
3	0	0	0	0	0	1	0	0	0	0	0	0	0	0	0	1	0	0	0	1	1	4
2	1	0	0	1	0	1	1	0	0	0	1	0	0	1	0	1	1	0	0	1	0	1
5	0	0	0	0	0	0	0	0	0	1	0	1	1	0	0	0	0	0	0	1	0	2
4	0	0	0	0	0	0	0	0	1	0	0	1	1	0	0	0	0	0	1	0	0	3
2	0	0	0	0	0	0	0	0	0	0	0	1	1	0	0	0	0	0	1	0	0	2
1	0	0	0	1	0	1	0	0	1	0	0	0	0	0	0	0	0	0	0	0	0	2
1	0	0	0	0	0	0	0	0	0	1	1	0	0	0	0	1	0	1	0	0	0	3
3	0	0	0	0	0	0	1	0	0	1	1	0	0	1	0	1	0	0	0	0	0	1
2	0	0	0	0	0	1	1	0	1	0	0	0	1	0	0	1	0	1	0	0	0	2
2	0	0	0	0	0	0	0	0	0	0	0	1	0	1	0	1	0	0	0	0	0	2
1	0	0	0	0	0	1	0	0	0	0	0	0	0	0	0	0	0	0	0	1	0	3
3	0	0	0	0	0	0	0	0	0	1	0	1	0	1	0	1	0	1	0	0	0	3
1	0	0	0	0	0	0	0	0	0	0	1	0	0	0	0	0	0	1	0	0	0	1
1	0	0	0	0	0	1	0	1	0	0	0	0	0	0	0	0	0	0	0	0	0	2
5	0	0	0	0	0	0	1	0	1	0	0	1	1	0	0	0	0	0	0	1	0	3
2	0	0	0	0	0	0	1	1	0	0	1	0	0	0	0	0	0	0	1	0	0	2
3	0	0	0	1	0	0	1	0	0	1	1	0	1	0	0	0	0	0	0	0	0	3
2	0	0	0	0	0	1	0	1	0	0	1	0	0	1	1	0	0	1	0	0	1	3
2	0	0	0	0	0	1	0	0	0	0	1	0	0	0	0	0	0	0	0	0	0	2
2	0	0	0	1	0	0	0	0	0	1	1	0	0	0	0	0	0	1	0	0	0	2
1	0	0	0	0	0	0	0	0	0	0	0	0	0	0	0	0	0	0	0	0	0	3
2	0	0	0	0	0	0	1	0	0	0	1	0	0	0	0	0	0	0	0	1	1	2
1	0	0	0	0	0	1	0	0	0	1	0	0	0	0	0	0	0	0	0	0	0	2
1	0	0	0	0	0	0	1	0	0	0	0	0	0	0	0	0	0	0	0	1	0	1
2	0	0	0	1	0	0	1	0	0	1	0	0	0	1	0	0	0	0	1	0	1	1
1	0	0	0	1	0	0	0	0	0	0	0	1	0	0	0	0	0	0	1	0	0	2
1	0	0	0	0	0	1	0	0	0	0	0	0	0	0	0	0	0	0	1	0	0	2
5	0	0	0	0	0	0	1	0	0	1	0	1	1	0	0	0	0	0	0	0	0	4
2	0	0	0	0	0	0	1	0	0	0	0	0	0	0	0	1	0	1	0	0	0	3
1	0	0	0	1	0	1	0	1	0	0	1	0	0	1	1	0	1	0	1	0	0	3
1	0	0	0	0	0	1	0	0	0	0	0	0	0	0	0	0	0	0	0	0	0	3
1	0	0	0	1	0	0	0	0	1	0	1	0	0	1	1	0	0	0	0	0	0	1
2	0	0	0	0	0	0	1	0	0	0	0	0	0	1	0	0	0	0	0	0	0	4
3	0	0	0	1	0	0	1	0	0	0	1	0	0	0	0	0	0	1	0	0	0	4
1	0	0	0	1	0	0	0	0	0	0	0	0	0	0	0	0	0	0	1	0	0	2
3	0	0	0	0	0	1	0	0	0	0	0	0	0	0	0	0	0	1	0	0	0	4
1	0	0	0	0	0	1	1	0	0	0	1	0	0	0	0	0	0	1	0	0	1	3
1	0	0	0	0	0	0	0	0	0	0	1	0	0	1	0	1	0	0	1	0	0	1
2	0	0	0	0	0	0	0	0	0	0	0	0	0	0	0	1	0	0	1	0	1	2
2	0	0	0	0	0	0	0	1	0	0	1	0	0	0	0	0	0	1	0	0	0	2
1	0	0	0	0	0	0	0	0	0	0	0	0	0	0	0	0	0	0	1	0	0	3
3	0	0	0	0	0	0	0	0	1	0	1	0	0	1	0	0	0	0	1	0	0	2
1	0	0	0	0	1	1	0	1	0	0	1	0	0	1	0	0	0	0	0	1	0	4
1	0	0	0	0	0	0	0	0	1	0	1	0	0	1	1	0	0	0	1	0	0	2
1	0	0	0	0	1	0	0	0	1	0	0	1	1	0	0	1	0	0	0	0	0	4
5	1	0	0	0	0	1	0	0	1	0	0	1	1	0	0	0	0	0	1	0	0	3
2	0	0	0	0	0	0	0	0	0	1	0	0	0	0	0	0	0	0	0	1	0	2
2	0	0	0	0	0	0	1	0	0	0	0	0	0	0	0	0	0	1	0	0	0	1
1	0	0	0	0	1	0	1	0	1	0	1	0	1	0	0	0	0	1	0	0	0	1
1	1	0	0	1	0	0	1	0	0	0	1	0	0	0	0	0	0	1	0	0	0	4
2	0	0	0	1	0	1	0	0	0	0	0	0	0	0	0	0	0	0	0	0	0	4
1	1	0	0	0	1	0	1	0	1	0	1	0	0	1	0	1	0	0	0	1	0	3
2	0	0	0	0	0	0	1	0	0	0	0	0	0	1	0	1	0	0	1	0	0	3
1	0	0	0	0	0	0	1	0	0	0	0	0	0	0	0	0	0	0	0	0	0	1
2	0	0	0	0	0	1	0	0	0	0	0	1	0	1	0	0	0	0	0	0	0	2
2	0	0	0	0	1	0	0	0	0	0	1	0	1	0	0	0	0	1	0	0	0	3
2	0	0	0	0	0	0	0	0	0	0	0	0	0	0	0	0	0	1	0	0	0	2
3	0	0	0	0	0	1	1	0	0	0	0	0	0	0	0	0	0	0	0	1	0	4
4	0	0	0	0	0	0	1	0	1	0	1	0	0	0	0	0	0	1	0	0	0	3
1	0	0	0	1	0	0	1	0	0	0	0	0	0	0	0	1	0	1	0	0	0	3
1	0	0	0	0	0	0	1	0	1	0	0	1	0	1	1	0	0	0	0	0	0	1
2	0	0	0	0	0	1	1	0	0	0	0	0	0	0	0	1	0	1	0	0	0	3
1	0	0	0	0	0	0	1	0	0	0	0	1	0	1	0	0	0	0	0	1	0	4
3	0	0	0	0	0	0	0	0	0	0	1	0	0	1	0	0	0	0	0	1	0	4
2	0	0	0	0	0	0	0	0	0	0	0	0	0	0	0	0	0	0	0	0	0	3
1	0	0	0	0	0	0	1	1	0	0	1	0	0	0	0	1	0	1	0	0	0	1
1	0	0	0	0	0	0	1	0	0	0	0	0	0	0	0	0	0	1	0	0	0	2
7	0	0	0	1	0	0	1	0	0	1	0	1	1	0	0	0	0	0	0	0	0	4
2	1	0	0	0	1	0	1	1	0	0	0	0	0	0	1	0	0	0	0	0	0	1
3	0	0	0	0	0	0	0	0	1	0	0	1	0	1	0	0	0	0	0	1	0	1
2	1	0	0	0	0	0	0	0	0	0	0	0	0	1	0	0	0	0	1	0	0	2
1	0	0	0	0	0	1	1	0	0	1	1	0	0	1	0	1	0	0	0	1	0	2
4	0	0	0	0	0	0	0	0	0	1	0	0	0	1	0	0	0	0	1	0	0	4
2	0	0	0	0	0	0	1	0	1	0	1	0	0	1	0	0	0	0	0	0	0	3
2	0	0	0	1	0	1	0	0	0	0	1	0	0	0	1	0	0	1	0	0	0	4
4	0	0	0	1	0	0	0	0	0	1	0	1	0	1	0	0	0	0	0	1	0	3
1	0	0	0	0	0	1	1	0	0	1	1	0	0	1	0	0	0	0	0	0	0	1
7	0	0	0	0	1	0	0	0	1	0	0	0	1	0	0	0	0	1	0	0	0	4
3	0	0	0	0	0	0	1	0	0	0	0	0	0	0	0	0	0	0	0	0	0	4
2	0	0	0	0	0	1	1	0	1	0	0	0	0	1	0	0	0	0	0	0	0	3
4	0	0	0	0	0	0	1	0	0	0	0	0	0	0	0	0	0	0	1	0	0	3
3	0	0	0	0	0	0	0	0	0	0	0	0	0	0	0	1	0	1	0	0	0	4
2	0	0	0	0	0	0	0	0	1	0	1	0	0	1	0	0	0	0	0	1	0	1
4	0	0	0	0	1	0	0	0	1	0	0	1	1	0	0	1	0	0	0	0	0	3
2	0	0	0	0	0	0	0	0	0	0	1	0	0	1	0	0	0	1	0	0	0	2
1	0	0	0	0	0	0	1	0	0	0	0	0	0	0	0	0	0	0	0	0	0	2
2	0	0	0	0	0	1	0	0	0	1	0	0	0	1	0	0	0	0	0	0	1	1
1	0	0	0	0	0	0	0	0	0	1	0	1	0	1	0	0	0	0	1	0	0	1
1	0	0	0	1	0	0	0	0	0	0	0	1	0	1	0	0	0	0	1	0	0	1
1	0	0	0	0	0	1	1	1	0	0	0	0	0	0	0	1	0	1	0	0	0	1
2	0	0	0	0	0	0	0	0	1	0	0	1	1	0	0	0	0	0	1	0	0	1
2	0	0	0	1	0	1	1	0	0	0	0	1	0	0	0	0	0	1	0	0	0	3
1	0	0	0	0	0	0	0	0	1	0	1	0	0	1	0	1	0	0	1	0	0	1
1	0	0	0	0	0	0	0	0	0	0	0	0	0	0	0	1	0	0	1	0	0	2
1	0	0	0	0	0	1	1	0	0	0	1	0	0	1	0	0	0	0	0	0	0	2
2	1	0	0	0	0	1	0	0	1	0	1	0	0	1	0	0	0	1	0	0	0	3
4	0	0	0	0	1	0	0	1	0	0	1	0	0	0	0	0	0	0	1	0	0	4
2	0	0	0	0	0	0	0	0	0	0	0	0	0	0	0	0	0	0	0	1	0	2
3	1	0	0	1	0	0	0	0	0	0	1	0	0	0	0	0	0	0	1	0	0	3
2	0	0	0	0	0	0	0	0	1	0	0	0	0	1	0	0	0	0	0	0	0	3
2	0	0	0	0	0	0	1	0	0	0	0	0	0	0	0	0	0	1	0	0	0	2
2	0	0	0	0	0	0	0	1	0	0	0	0	0	0	0	1	0	0	0	1	0	2
2	0	0	0	0	0	0	0	0	0	0	1	0	0	0	0	0	0	0	0	0	0	3
1	0	0	0	0	0	0	0	0	0	0	0	0	0	0	0	0	0	0	0	1	0	4
3	0	0	0	0	0	0	0	0	0	0	0	0	0	0	0	0	0	0	0	1	0	3
1	0	0	0	0	0	1	0	0	0	0	0	1	0	0	0	0	0	0	1	0	1	3
1	0	0	0	0	0	0	0	0	0	0	0	0	0	0	0	0	0	1	0	0	0	1
1	0	0	0	0	0	0	1	0	1	0	0	0	0	0	0	1	0	0	0	0	0	1
2	0	0	0	0	0	0	0	0	0	1	0	0	0	0	0	0	0	1	0	0	0	3
3	0	0	0	0	1	0	0	0	0	1	0	0	0	1	0	1	0	0	0	0	0	3
2	0	0	0	0	0	0	1	0	0	0	0	1	0	0	0	1	0	0	0	1	1	3
3	0	0	0	0	0	0	0	0	1	0	0	1	0	1	0	0	0	0	0	0	0	2
4	0	0	0	0	1	0	1	0	1	0	1	0	1	0	1	0	0	0	0	1	1	4
3	0	0	0	0	0	0	1	0	0	1	0	1	0	1	0	1	0	1	0	0	0	3
5	0	0	0	0	0	0	1	0	1	0	0	1	1	0	0	0	0	0	1	0	0	2
1	0	0	0	1	0	1	0	0	0	1	1	0	0	1	0	1	0	1	0	0	0	2
1	0	0	0	1	0	1	1	0	1	0	0	1	0	1	0	0	1	0	0	0	0	1
2	0	0	0	1	0	1	1	0	1	0	0	1	0	1	0	0	1	0	0	0	0	1
1	0	0	0	1	0	0	0	0	0	0	0	0	0	0	1	0	0	1	0	0	0	3
2	0	0	0	1	0	0	1	0	1	0	1	0	0	0	0	0	0	1	0	0	0	2
2	0	0	0	0	0	0	0	0	1	0	0	1	1	0	0	0	0	0	0	0	0	4
1	0	0	0	1	0	0	1	0	0	1	0	1	0	1	0	1	0	0	0	0	0	1
2	1	0	0	0	0	0	0	0	0	1	1	0	1	0	0	1	0	0	1	0	0	2
7	0	0	0	0	0	0	0	0	0	1	0	1	1	0	0	0	0	0	0	1	0	3
2	0	0	0	0	0	0	0	0	0	1	1	0	1	0	0	0	0	0	1	0	0	4
1	0	0	0	0	0	0	0	0	0	0	1	0	0	1	0	0	0	1	0	0	0	4
1	0	0	0	1	0	0	0	0	0	1	1	0	1	0	0	0	0	0	0	0	0	1
3	0	0	0	0	0	0	1	0	1	0	0	1	1	0	0	0	0	0	1	0	0	4
2	0	0	0	0	0	0	1	0	0	1	0	1	1	0	0	0	0	0	1	0	0	1
2	0	0	0	0	0	0	0	0	0	0	0	0	0	0	0	1	0	0	0	0	0	3
2	0	0	0	0	0	0	1	0	0	1	0	0	0	1	0	0	0	1	0	0	0	1
5	0	0	0	1	0	0	0	0	1	0	0	0	1	0	0	0	0	0	1	0	0	3
4	0	0	0	0	0	1	0	0	0	0	0	1	1	0	0	0	0	1	0	0	0	4
2	0	0	0	0	0	0	0	0	0	1	0	1	0	1	0	1	0	0	0	1	0	4
2	0	0	0	0	0	0	1	0	0	1	0	0	0	1	0	1	0	0	1	0	1	2
2	0	0	0	0	0	0	1	0	0	1	1	0	0	1	0	0	0	1	0	0	0	2
1	0	0	0	0	0	1	0	0	0	1	0	1	0	1	0	0	0	0	0	0	0	1
5	0	0	0	1	0	0	1	0	1	0	1	0	0	1	0	0	0	0	0	1	1	4
1	0			0	0	0	0	0	0	0	1	0	0	1	0	0	0	0	0	0	0	3
5	0	0	0	0	0	0	1	0	0	1	0	0	0	1	0	0	0	0	1	0	0	4
3	0	0	0	0	0	0	0	0	1	0	0	1	1	0	0	0	0	0	1	0	0	3
4	0	0	0	1	0	0	0	0	1	0	0	1	1	0	0	0	0	0	1	0	0	3
5	0	0	0	0	0	0	0	0	0	1	1	0	1	0	0	0	0	0	0	1	0	4
2	1	0	0	1	0	1	1	0	1	0	0	1	0	1	0	0	0	1	0	0	0	1
9	0	0	0	0	0	0	0	0	1	0	1	0	1	0	0	0	0	0	1	0	0	4
1	1	0	0	0	0	1	0	0	1	0	0	1	1	0	0	1	0	0	1	0	1	1
3	0	0	0	0	0	0	0	0	0	1	1	0	1	0	0	0	0	0	1	0	0	1
2	1	0	0	0	0	1	0	0	0	0	0	1	1	0	0	0	0	0	0	1	1	1
1	1	1	0	0	0	1	0	0	0	0	0	1	1	0	0	0	0	0	0	1	1	4
3	0	0	0	0	0	0	0	0	0	1	1	0	1	0	0	1	0	0	0	1	0	4
4	0	0	0	0	0	0	0	0	0	1	0	1	1	0	0	0	0	0	0	0	0	4
6	0	0	0	0	0	0	0	0	0	1	1	0	0	1	0	0	0	0	0	1	1	4
2	0	0	0	0	0	1	0	0	0	1	0	1	1	0	0	0	0	1	0	0	0	2
1	0	0	0	0	0	0	0	0	0	1	0	1	0	0	0	0	0	1	0	0	0	1
2	0	0	0	0	0	0	1	1	0	0	1	0	0	1	0	0	0	0	0	1	1	2
1	0	0	0	0	0	0	0	0	0	0	0	0	0	1	0	0	0	1	0	0	0	3
3	0	0	0	0	0	0	1	0	0	1	0	1	1	0	0	1	0	0	0	1	1	2
3	0	0	0	0	0	0	1	0	0	1	1	0	0	1	0	0	0	1	0	0	0	2
2	0	0	0	0	0	0	0	0	0	0	1	0	0	1	0	0	0	1	0	0	0	2
3	0	0	0	0	0	0	0	1	0	0	0	0	0	1	0	0	0	0	0	0	0	4
7	0	0	0	0	0	0	0	0	0	0	0	0	0	1	0	0	0	0	0	1	0	4
2	0	0	0	0	0	0	0	0	0	0	0	0	0	0	0	0	0	0	0	0	1	2
5	1	0	0	1	0	0	0	0	0	0	1	0	0	1	1	0	0	0	0	1	0	3
3	0	0	0	0	0	0	0	0	1	0	1	0	1	0	0	0	0	0	0	1	0	2
1	0	0	0	1	0	0	0	0	0	1	0	0	0	0	0	1	0	0	0	0	1	1
1	0	0	0	0	0	0	0	1	0	0	1	0	0	1	0	0	0	1	0	0	0	1
2	0	0	0	1	0	1	1	0	1	0	1	0	0	1	1	0	0	0	0	0	0	2
2	0	0	0	0	0	1	1	0	0	1	0	0	0	1	0	0	0	1	0	0	0	2
4	0	0	0	0	0	0	0	0	1	0	1	0	1	0	0	0	0	1	0	0	0	3
6	0	0	0	0	0	0	0	1	0	0	1	0	1	0	0	1	0	0	0	0	0	3
4	0	0	0	0	0	0	0	0	0	0	0	1	0	0	0	0	0	0	1	0	0	4
1	0	0	0	0	0	0	0	0	0	0	0	0	0	0	0	1	0	0	0	0	0	1
2	0	0	0	0	0	0	0	0	1	0	1	0	1	0	0	0	0	0	0	1	0	4
4	0	0	0	0	0	0	0	0	1	0	1	0	0	0	0	1	0	0	1	0	0	4
3	0	0	0	0	0	0	1	0	0	1	0	0	1	0	0	0	0	1	0	0	0	4
1	0	0	0	0	0	1	1	1	0	0	1	0	1	0	0	0	0	1	0	0	0	1
2	0	0	0	1	0	0	0	0	0	0	0	0	1	0	0	0	0	0	1	0	1	2
4	0	0	0	0	0	0	0	0	0	1	0	1	0	1	0	0	0	0	0	1	0	3
1	0	0	0	1	0	1	0	0	0	1	0	1	0	1	0	0	0	0	0	0	0	1
2	0	0	0	0	0	0	1	0	0	1	0	1	1	0	0	0	0	0	1	0	0	2
2	0	0	0	1	0	0	1	1	0	0	0	0	1	0	0	0	0	1	0	0	1	1
1	0	0	0	0	0	0	0	0	0	1	0	0	0	1	0	0	0	0	0	0	0	1
1	0	0	0	0	0	0	1	1	0	0	0	0	1	0	0	0	0	1	0	0	0	1
1	0	0	0	0	0	0	1	1	0	0	1	0	1	0	0	0	0	0	1	0	0	1
1	0	0	0	1	0	0	0	0	0	0	0	0	0	0	0	1	0	0	0	0	0	2
1	0	0	0	0	0	0	1	0	1	0	0	0	0	1	0	0	0	0	0	0	1	1
2	0	0	0	0	0	0	1	0	0	1	0	0	1	0	0	0	0	0	1	0	0	1
2	0	0	0	0	0	0	0	1	0	0	0	0	0	1	0	0	0	0	0	0	0	2
3	0	0	0	0	0	0	0	0	1	0	1	0	1	0	0	0	0	0	1	0	0	4
1	0	0	0	0	0	0	0	0	0	0	0	1	0	1	0	0	0	0	0	1	1	1
4	0	0	0	0	0	1	0	0	0	1	1	0	1	0	0	0	0	0	0	1	0	3
3	0	0	0	0	1	0	0	1	0	0	1	0	0	1	0	0	0	0	0	1	0	4
6	0	0	0	0	0	0	0	0	0	1	1	0	0	1	0	1	0	1	0	0	0	3
3	0	0	0	0	0	1	0	1	0	0	0	0	0	1	0	0	0	0	0	1	0	4
3	0	0	0	0	0	0	0	1	0	0	0	0	0	1	0	1	0	0	1	0	0	1
5	0	0	0	0	0	0	0	0	0	0	0	0	0	1	0	0	0	0	0	1	1	3
2	0	0	0	1	0	0	1	0	0	1	0	0	1	0	0	0	0	0	0	1	0	1
2	0	0	0	0	1	0	0	0	0	0	0	0	0	0	0	0	0	0	1	0	0	3
3	0	0	0	0	0	1	1	0	0	1	0	1	1	0	0	0	0	0	1	0	0	4
4	0	0	0	1	0	1	0	0	0	1	1	0	1	0	0	0	0	0	0	0	0	2
1	0	0	0	1	0	0	0	0	1	0	1	0	1	0	0	1	0	0	0	0	0	1
7	0	0	0			0	1	0	0	1	0	1	1	0	0	0	0	0	0	1	0	3
1	0	0	0	0	0	1	1	0	1	0	0	1	0	1	0	0	0	0	1	0	1	1
2	1	0	0			0	0	0	0	1	1	0	0	1	0	0	0	1	0	0	0	4
3	0	0	0	1	0	1	0	1	0	0	1	0	0	1	0	0	0	1	0	0	0	3
3	0	0	0	0	0	1	0	0	0	1	0	1	1	0	0	0	0	0	0	1	0	4
5	0	1	0	0	0	0	0	0	1	0	1	0	1	0	0	0	0	0	1	0	0	4
1	0	0	0	0	0	0	0	0	0	0	0	1	0	1	0	0	0	0	1	0	0	3
2	0	0	0	0	0	0	0	1	0	0	0	0	0	0	0	0	0	1	0	0	0	2
2	0	0	0	0	0	0	0	0	0	1	1	0	1	0	0	1	0	0	0	0	0	3
1	0	0	0	1	0	0	0	1	0	0	1	0	0	1	0	0	0	0	0	1	1	1
1	0	0	0	0	0	1	0	0	0	1	0	1	1	0	0	1	0	1	0	0	0	3
1	0	0	0	1	0	1	0	0	0	0	1	0	0	1	0	0	0	0	0	0	0	1
2	0	0	0	0	0	1	0	0	1	0	1	0	1	0	0	0	0	1	0	0	1	1
3	0	0	0	0	0	0	0	0	1	0	0	1	1	0	0	0	0	0	0	1	1	2
1	0	0	0	0	0	0	0	0	1	0	0	0	0	0	0	0	0	0	1	0	0	2
4	0	0	0	0	0	0	0	0	0	1	0	0	1	0	0	0	0	0	0	1	0	4
2	1	0	1	0	1	0	1	0	0	0	1	0	0	0	0	0	0	0	0	1	0	4
4	0	0	0	1	0	0	0	0	0	1	0	1	1	0	0	0	0	0	0	1	0	3
2	1	0	0	0	0	0	1	0	1	0	0	1	1	0	0	0	0	0	0	1	0	2
2	0	0	0	1	0	0	0	0	0	1	1	0	1	0	0	0	0	0	1	0	0	3
2	0	0	0	0	0	0	0	0	1	0	1	0	0	1	0	0	0	0	0	0	0	2
4	0	0	0	0	1	0	0	0	1	0	1	0	1	0	0	0	0	0	0	1	1	3
1	0	0	0	0	0	0	0	0	0	1	1	0	0	1	0	0	0	1	0	0	0	2
3	0	0	0	0	0	0	1	0	0	0	1	0	0	1	0	0	0	0	0	0	0	3
2	0	0	0	1	0	1	0	0	1	0	1	0	0	1	1	0	0	0	0	0	0	1
5	0	0	0	0	0	0	1	0	0	0	0	0	0	0	0	0	0	0	0	0	0	4
2	0	0	0	1	0	1	1	0	0	0	1	0	0	0	0	0	0	0	0	1	0	4
2	0	0	0	0	0	0	0	0	0	1	0	0	0	0	0	0	0	0	0	0	0	1
4	1	0	0	0	0	0	0	0	0	1	1	0	1	0	1	0	0	0	0	0	0	2
2	0	0	0	0	0	1	1	0	0	1	0	1	0	1	0	1	0	0	0	0	0	3
1	0	0	0	0	0	1	0	0	1	0	0	1	1	0	0	0	0	0	0	0	0	1
2	0	0	0	1	0	0	0	0	0	1	0	1	0	1	0	0	0	0	0	0	0	3
2	0	0	0	0	0	0	1	0	0	1	1	0	1	0	0	1	0	0	1	0	0	2
1	0	0	0	1	0	0	1	0	1	0	0	0	0	0	0	0	0	0	0	0	0	1
4	0	0	0	1	0	0	1	0	0	0	1	0	0	0	1	0	0	0	0	1	0	3
3	0	0	0	0	0	0	0	1	0	0	0	0	0	0	0	1	0	1	0	0	0	1
1	0	0	0	1	0	0	0	0	1	0	1	0	1	0	0	0	0	0	1	0	0	1
2	0	0	0	0	0	0	0	1	0	0	0	0	0	0	0	0	0	1	0	0	0	3
2	0	0	0	0	0	0	1	1	0	0	1	0	0	1	1	0	0	0	0	0	0	2
1	1	0	0	0	0	0	0	0	1	0	1	0	0	1	1	0	0	0	1	0	0	4
2	0	0	0	1	0	0	1	0	1	0	1	0	0	0	0	1	0	0	0	1	1	2
1	1	0	0	1	0	0	0	0	1	0	1	0	0	1	0	0	0	0	0	0	0	1
2	0	0	0	0	0	0	0	1	0	0	1	0	1	0	0	0	0	0	1	0	0	1
1	0	0	0	0	0	0	0	0	0	0	0	0	0	0	0	0	0	0	1	0	0	1
1	0	0	0	0	0	0	1	1	0	0	0	0	0	0	0	0	0	0	0	1	0	1
5	0	0	0	0	0	0	0	0	0	0	0	0	0	1	0	0	0	0	1	0	0	4
3	0	0	0	1	0	0	0	0	0	0	0	0	0	0	0	0	0	0	0	0	0	4
4	0	0	0	0	0	0	1	0	1	0	0	1	0	1	0	0	0	0	0	1	0	3
1	0	0	0	0	0	0	0	1	0	0	0	0	0	1	0	0	0	0	0	0	0	1
3	0	0	0	1	0	1	0	0	0	1	1	0	1	0	0	1	0	0	0	0	0	1
1	0	0	0	0	0	0	1	0	1	0	1	0	1	0	0	0	0	0	0	0	0	2
2	0	0	0	0	0	0	0	0	1	0	1	0	1	0	0	0	0	1	0	0	0	1
1	0	0	0	0	0	0	0	1	0	0	0	1	0	1	0	0	0	0	0	0	0	2
3	0	0	0	0	0	1	0	1	0	0	0	1	0	1	0	0	0	0	0	0	0	2
1	0	0	0	0	0	1	0	0	0	1	1	0	0	0	1	0	0	0	0	0	0	4
2	0	0	0	0	0	0	0	1	0	0	0	0	1	0	0	0	0	0	0	0	0	3
2	0	0	0	0	0	0	0	0	1	0	1	0	1	0	0	0	0	0	1	0	0	1
1	0	0	0	0	0	0	0	0	0	1	0	0	1	0	0	1	0	0	0	1	1	1
2	0	0	0	0	0	0	0	0	0	0	0	0	0	0	0	0	0	0	1	0	0	3
1	0	0	0	0	0	0	0	0	1	0	1	0	0	1	0	1	0	1	0	0	0	1
1	0	0	0	1	0	0	0	0	1	0	1	0	1	0	0	0	0	1	0	0	1	4
1	1	0	0	0	0	0	0	0	0	0	0	0	0	0	0	1	0	0	1	0	0	3
3	0	0	0	0	0	0	1	0	1	0	1	0	1	0	0	0	0	0	0	0	0	2
3	0	0	0	1	0	0	0	1	0	0	0	0	0	0	0	0	0	0	1	0	1	2
3	0	0	0	1	0	0	0	0	1	0	1	0	1	0	0	0	0	0	0	0	0	2
4	0	0	0	0	0	0	0	0	1	0	1	0	0	1	0	0	0	1	0	0	0	4
3	0	0	0	0	0	0	0	0	0	1	0	1	0	1	0	0	0	1	0	0	0	2
1	1	0	0	0	0	0	0	0	0	0	1	0	0	0	0	0	0	0	0	1	0	4
1	0	0	0	0	1	0	0	1	0	0	1	0	0	0	0	0	0	0	0	0	0	1
1	0	0	0	1	0	0	0	0	0	1	1	0	0	1	1	0	0	0	0	0	0	3
1	1	0	0	1	0	0	0	0	1	0	1	0	1	0	0	0	0	1	0	0	0	2
2	0	0	0	0	0	0	0	0	0	1	0	0	0	1	0	0	0	0	0	1	0	2
1	0	0	0	0	0	0	0	0	0	0	0	0	0	0	0	0	0	0	0	0	0	2
6	0	0	0	0	0	0	0	0	0	1	1	0	1	0	0	0	0	1	0	0	0	4
2	0	0	0	1	0	0	0	0	1	0	0	0	0	1	0	0	0	0	1	0	0	1
2	0	0	0	0	0	0	0	0	1	0	1	0	1	0	0	0	0	1	0	0	1	2
1	1	0	0	0	0	0	0	0	1	0	0	0	0	1	0	0	0	1	0	0	1	3
3	0	0	0	0	0	0	0	0	0	1	0	0	0	1	0	1	0	0	1	0	0	3
3	0	0	0	0	0	0	0	0	0	0	0	0	0	0	0	0	0	0	1	0	0	2
1	0	0	0	1	0	0	1	0	0	1	1	0	0	1	0	0	0	1	0	0	0	3
1	0	0	0	0	0	0	1	0	1	0	1	0	0	0	0	0	0	0	0	0	0	2
3	0	0	0	0	1	0	0	1	0	0	0	0	0	1	0	1	0	0	0	0	0	2
2	0	0	0	1	0	1	0	1	0	0	0	1	0	0	0	0	0	0	1	0	0	3
1	0	0	0	0	0	0	0	0	0	0	0	0	0	0	0	0	0	0	0	0	0	1
2	0	0	0	0	0	0	0	0	0	0	0	0	0	0	0	0	0	0	0	1	1	1
2	0	0	0	0	0	0	0	0	1	0	0	0	0	1	0	0	0	0	0	0	0	1
4	0	0	0	0	0	0	0	1	0	0	0	0	0	0	0	1	0	0	0	1	0	2
2	0	0	0	0	0	1	1	0	0	1	1	0	0	1	0	0	0	1	0	0	1	2
3	0	0	0	0	0	1	0	0	1	0	0	1	1	0	0	0	0	0	0	0	0	4
1	0	0	0	0	0	0	0	1	0	0	0	0	1	0	0	1	0	1	0	0	0	1
3	0	0	0	0	0	0	0	0	1	0	0	0	0	1	0	0	0	0	0	0	0	3
1	0	0	0	1	0	1	1	0	0	1	0	0	1	0	0	0	0	0	0	0	1	1
1	0	0	0	0	0	0	0	0	1	0	1	0	0	1	0	0	0	0	0	0	0	1
1	0	0	0	0	0	0	0	0	1	0	0	1	0	1	0	0	0	0	1	0	0	1
7	0	0	0	1	0	0	0	0	1	0	1	0	1	0	0	0	1	0	0	1	0	4
3	0	0	0	0	0	0	0	1	0	0	1	0	1	0	0	0	0	0	1	0	0	4
1	0	0	0	0	0	0	0	0	0	0	0	0	0	1	0	0	0	0	1	0	0	1
1	0	0	0	0	0	0	0	0	0	0	0	0	0	1	0	0	0	0	0	0	0	3
2	0	0	0	0	0	1	0	0	0	1	0	1	1	0	0	0	0	0	1	0	0	4
2	0	0	0	0	0	0	0	0	1	0	1	0	0	1	0	0	0	0	0	1	0	4
2	0	0	0	1	0	0	1	0	1	0	0	0	1	0	0	0	0	0	0	0	0	2
3	0	0	0	0	0	1	0	1	0	0	1	0	0	1	0	1	0	0	0	1	0	4
1	0	0	0	0	0	0	1	0	0	1	1	0	0	1	0	0	0	0	1	0	0	2
4	0	0	0	0	0	1	0	0	1	0	0	0	0	1	1	0	0	1	0	0	0	4
3	0	0	0	0	0	0	1	0	0	1	1	0	0	1	0	1	0	0	0	0	0	2
2	0	0	0	0	0	0	0	0	1	0	1	0	0	1	0	1	0	0	0	0	0	4
1	0	0	0	1	0	0	1	0	1	0	0	1	0	1	0	1	0	0	1	0	0	4
4	0	0	0	0	0	0	1	0	0	0	0	0	0	0	0	0	0	0	0	1	0	4
2	0	0	0	0	0	0	0	0	0	0	0	0	0	0	0	1	0	1	0	0	0	4
2	0	0	0	0	0	0	0	0	0	0	0	0	0	1	0	1	0	1	0	0	0	1
1	0	0	0	0	1	0	0	0	0	1	1	0	0	0	0	0	0	1	0	0	0	2
4	0	0	0	0	0	0	0	0	0	1	1	0	0	1	1	0	0	0	0	1	0	4
1	0	0	0	0	0	1	1	0	0	0	0	0	0	0	0	1	0	1	0	0	0	3
1	0	0	0	0	0	0	1	1	0	0	0	0	0	0	0	0	0	0	0	1	0	4
2	0	0	0	1	0	0	1	0	1	0	1	0	0	1	0	0	0	1	0	0	0	1
2	0	0	0	1	0	0	0	0	0	0	0	0	0	1	1	0	1	0	1	0	0	4
2	1	0	0	0	0	1	1	1	0	0	1	0	0	1	0	0	0	1	0	0	0	2
3	0	0	0	1	0	1	1	0	0	0	1	0	0	0	0	0	0	0	1	0	0	4
3	0	0	0	1	0	1	0	0	1	0	1	0	1	0	0	0	0	1	0	0	0	3
3	0	0	0	0	0	0	0	0	0	1	1	0	1	0	0	0	0	1	0	0	0	2
2	0	0	0	1	0	0	1	1	0	0	1	0	0	1	0	0	0	0	0	0	0	2
1	0	0	0	0	0	0	0	0	1	0	0	0	0	0	0	0	0	0	1	0	0	1
2	1	0	0	1	0	0	0	0	0	1	1	0	0	0	1	0	0	0	0	0	0	2
3	0	0	0	0	0	0	0	0	1	0	1	0	1	0	0	0	0	0	1	0	0	4
4	0	0	0	0	0	0	0	0	0	1	0	1	1	0	0	0	0	0	0	1	0	4
1	0	0	0	0	0	0	0	0	0	1	0	0	0	1	0	0	0	0	0	1	1	4
7	0	0	0	0	0	0	1	0	1	0	0	1	1	0	0	0	0	0	0	1	0	4
1	0	0	0	0	0	0	0	1	0	0	0	0	0	0	0	0	0	1	0	0	0	1
2	1	0	0	0	1	0	0	0	0	0	0	0	0	1	0	0	0	0	0	1	0	3
3	0	0	0	0	0	0	0	0	0	0	0	0	0	0	0	0	0	0	0	1	0	2
1	0	0	0	0	0	0	0	0	0	1	0	1	1	0	0	0	0	1	0	0	0	2
1	0	0	0	1	0	0	0	0	0	1	1	0	0	1	0	0	0	0	1	0	0	1
1	0	0	0	0	1	0	0	0	0	1	0	1	1	0	0	0	0	0	0	1	0	1
6	0	0	0	0	0	0	0	0	1	0	0	1	1	0	0	0	0	0	1	0	0	4
2	1	0	0	0	0	0	0	0	0	1	0	1	0	1	0	1	0	0	1	0	1	3
2	0	0	0	0	0	0	0	0	0	0	0	0	0	1	0	0	0	1	0	0	0	2
1	0	0	0	0	0	1	1	0	1	0	1	0	0	1	0	1	0	0	0	1	0	2
1	0	0	0	1	0	1	0	0	0	1	0	1	0	1	0	0	0	1	0	0	0	1
5	0	0	0	0	0	0	0	0	1	0	1	0	0	1	0	0	0	0	0	1	0	4
2	0	0	0	0	0	0	0	0	0	0	0	0	0	0	0	0	0	0	0	0	0	2
1	1	0	0	0	0	0	0	0	0	0	0	1	0	0	0	0	0	0	0	0	0	4
1	0	0	0	0	0	0	1	0	0	1	0	1	0	1	0	0	0	0	0	0	0	1
3	0	0	0	0	0	0	1	0	0	1	1	0	0	1	0	0	0	0	0	1	0	2
2	0	0	0	0	0	1	0	1	0	0	0	0	0	1	0	0	0	1	0	0	0	4
3	0	0	0	0	0	0	0	0	1	0	1	0	1	0	0	0	0	0	0	1	0	4
1	0	0	0	1	0	0	0	1	0	0	1	0	0	1	0	0	0	0	1	0	0	3
4	0	0	0	0	0	0	0	0	0	1	0	0	1	0	0	1	0	0	0	0	0	4
2	0	0	0	0	0	1	1	0	1	0	1	0	0	1	1	0	0	0	1	0	0	2
1	0	0	0	1	0	0	0	0	1	0	1	0	0	1	0	0	0	0	0	0	0	1
1	0	0	0	0	0	0	0	0	0	0	0	1	0	1	0	0	0	0	0	1	1	1
7	0	0	0	0	0	0	0	0	0	1	0	1	1	0	0	0	1	1	0	0	0	4
8	0	0	0	0	0	0	0	0	0	1	0	1	1	0	0	0	1	1	0	0	0	4
2	1	0	0	1	0	0	0	0	1	0	1	0	0	0	0	0	0	1	0	0	0	4
1	0	0	0	0	0	0	0	0	1	0	0	1	1	0	0	0	0	0	0	0	0	2
5	0	0	0	0	0	0	0	0	0	1	0	0	1	0	0	0	0	0	0	1	1	4
5	0	0	0	0	0	0	0	0	0	0	0	0	0	1	0	0	0	1	0	0	0	3
1	0	0	0	0	0	1	0	1	0	0	0	0	0	1	1	0	0	0	0	0	0	1
4	0	0	0	0	0	0	1	0	0	1	1	0	1	0	0	1	0	1	0	0	1	4
4	0	0	0	0	0	0	1	0	0	1	0	1	1	0	0	0	0	0	0	1	0	2
1	0	0	0	1	0	1	1	0	0	1	1	0	1	0	0	0	0	0	0	0	0	1
2	0	0	0	0	0	1	1	0	0	0	1	0	0	1	0	0	0	0	0	1	1	1
5	0	0	0	0	0	1	0	0	0	1	1	0	0	1	0	0	0	0	1	0	0	3
2	0	0	0	0	0	0	0	0	0	0	0	0	0	1	0	0	0	0	0	1	0	1
3	0	0	0	1	0	0	0	0	0	0	0	0	0	0	0	0	0	1	0	0	0	2
1	0	0	0	0	0	0	0	0	1	0	0	0	1	0	0	0	0	1	0	0	0	2
2	0	0	0	0	1	0	0	0	1	0	0	1	1	0	0	0	0	0	0	1	0	4
1	0	0	0	0	0	0	1	0	1	0	1	0	1	0	0	0	0	0	0	1	0	1
3	0	0	0	0	0	0	0	0	0	0	0	0	0	1	0	0	0	1	0	0	0	3
1	0	0	0	0	0	0	0	0	0	0	0	0	0	0	0	0	0	1	0	0	0	1
4	0	0	0	1	0	0	1	0	1	0	1	0	1	0	0	0	0	0	0	0	0	4
2	0	0	0	0	0	0	0	0	0	0	0	0	0	0	0	0	0	0	1	0	0	2
1	0	0	0	1	0	0	1	0	0	0	0	0	0	0	0	0	1	1	0	0	0	2
2	0	0	0	1	0	0	0	0	0	0	0	0	0	0	0	0	1	1	0	0	0	2
1	0	0	0	0	0	0	0	0	0	0	0	0	0	0	0	0	1	0	0	1	0	2
2	0	0	0	1	0	0	0	0	0	0	0	0	0	0	0	0	1	0	0	1	0	2
3	0	0	0	0	0	0	0	0	0	1	1	0	1	0	0	0	0	0	1	0	0	4
3	0	0	0	1	0	0	0	0	0	1	1	0	0	1	0	0	0	1	0	0	0	2
1	0	0	0	0	0	0	0	0	0	0	0	0	0	1	0	0	0	0	1	0	0	3
2	0	0	0	0	0	1	1	1	0	0	0	0	0	1	0	0	0	0	1	0	0	3
2	0	0	0	1	0	1	1	0	1	0	1	0	0	1	0	0	0	0	1	0	0	2
1	0	0	0	1	0	1	0	0	0	1	1	0	0	1	1	0	0	0	0	0	0	1
2	0	0	0	0	0	1	1	0	0	1	1	0	0	1	0	0	0	1	0	0	0	4
1	0	0	0	0	0	0	1	0	0	0	0	0	0	0	0	0	0	0	0	0	0	4
2	0	0	0	1	0	1	1	1	0	0	1	0	0	1	0	0	0	0	0	1	0	2
1	0	0	0	1	0	0	1	0	0	0	0	0	0	0	0	0	0	0	0	0	0	2
3	0	0	0	0	1	0	0	0	0	1	1	0	0	1	0	0	0	0	0	0	0	3
3	1	1	0	1	0	0	0	0	1	0	0	0	0	0	1	0	0	0	0	1	0	4
3	0	0	0	0	0	0	1	0	0	0	0	0	0	0	0	0	0	0	0	0	0	4
2	0	0	0	0	0	0	0	0	0	0	1	0	0	0	0	0	0	0	1	0	0	3
2	0	0	0	0	0	0	0	0	1	0	1	0	0	0	0	1	0	0	0	0	0	3
1	0	0	0	0	0	0	1	0	0	1	0	0	0	0	0	0	0	0	0	0	0	2
2	0	0	0	0	0	0	1	0	0	1	1	0	1	0	0	0	0	0	1	0	0	2
1	0	0	0	0	0	0	1	0	1	0	1	0	0	1	0	0	0	0	1	0	0	1
3	0	0	0	0	0	1	0	0	1	0	0	1	0	1	1	0	0	0	0	0	1	2
1	0	0	0	0	0	1	1	0	1	0	1	0	1	0	1	0	0	0	1	0	0	1
2	0	0	0	0	0	1	1	0	0	0	0	0	0	0	0	0	0	1	0	0	0	3
3	0	0	0	0	1	0	0	0	0	1	0	0	0	0	0	0	0	0	1	0	0	3
1	0	0	0	0	0	0	0	0	0	0	0	0	0	0	0	0	0	0	1	0	0	2
2	0	0	0	0	0	1	0	0	1	0	0	0	1	0	0	0	0	1	0	0	0	3
3	0	0	0	0	0	0	1	0	1	0	1	0	1	0	0	0	0	0	0	0	0	2
2	0	0	0	0	0	0	0	1	0	0	1	0	0	1	0	1	0	0	0	0	0	3
1	0	0	0	0	0	0	1	0	1	0	0	0	0	0	0	0	0	0	0	0	0	2
3	0	0	0	0	0	1	1	0	0	0	0	1	0	0	0	0	0	0	0	1	0	4
1	0	0	0	0	1	1	0	1	0	0	0	0	0	0	0	1	0	0	1	0	0	2
1	0	0	0	1	0	1	1	0	0	0	1	0	0	0	0	0	1	0	0	1	1	2
2	0	0	0	1	0	1	1	0	0	0	1	0	0	0	0	0	1	0	0	1	0	2
1	0	0	0	0	0	0	0	0	1	0	1	0	0	1	0	0	0	1	0	0	0	1
2	0	0	0	0	0	0	0	0	0	0	0	0	0	0	0	0	0	1	0	0	0	2
2	0	0	0	0	0	0	1	0	0	0	1	0	0	1	0	0	0	1	0	0	0	2
1	0	0	0	0	0	0	0	0	0	0	0	0	0	1	0	0	0	0	1	0	0	1
3	0	0	0	0	0	1	1	0	1	0	1	0	1	0	0	1	0	0	0	1	1	3
1	1	0	0	0	0	0	1	0	0	0	1	0	0	0	0	1	0	1	0	0	0	3
1	0	0	0	0	0	0	1	0	0	0	0	1	0	0	0	0	0	0	0	1	1	2
2	0	0	0	0	1	0	0	1	0	0	0	0	0	1	0	0	0	1	0	0	0	4
1	0	0	0	0	0	1	0	0	0	0	1	0	0	1	0	0	0	1	0	0	0	2
2	0	0	0	0	1	0	0	0	1	0	0	0	1	0	0	1	0	0	1	0	1	3
2	0	0	0	0	0	0	0	1	0	0	0	0	0	0	0	0	0	1	0	0	0	2
3	0	0	0	0	0	0	0	0	0	1	1	0	1	0	0	0	0	0	0	1	0	4
2	0	0	0	0	0	0	1	0	0	0	0	0	0	0	0	0	0	1	0	0	1	2
1	0	0	0	1	0	1	1	0	1	0	1	0	1	0	0	1	0	0	1	0	0	2
2	0	0	0	0	0	0	1	0	0	0	0	0	0	0	0	1	0	0	1	0	0	3
1	1	0	0	0	0	0	0	0	0	0	0	0	0	0	0	0	0	1	0	0	1	3
5	0	0	0	1	0	0	1	0	0	1	0	1	1	0	0	0	0	0	0	1	0	4
2	0	0	0			0	1	0	0	0	0	0	0	0	1	0	0	1	0	0	0	3
1	0	0	0	0	0	1	0	0	0	1	1	0	0	1	0	1	0	0	0	0	0	1
2	0	0	0	0	0	0	1	0	0	0	0	0	0	0	0	0	0	1	0	0	0	3
3	0	0	0	0	1	0	0	0	0	1	0	0	0	1	0	1	0	0	0	0	0	4
2	0	0	0	1	0	0	0	0	1	0	0	1	0	1	1	0	1	0	1	0	0	3
3	0	0	0	1	0	0	0	0	1	0	0	1	0	1	1	0	1	0	1	0	0	3
3	0	0	0	0	0	1	0	0	1	0	0	0	0	1	0	0	0	0	0	0	0	1
1	0	0	0	0	0	1	0	0	1	0	1	0	0	1	0	1	0	0	0	0	0	4
2	0	0	0	0	0	0	0	0	0	1	0	0	0	1	0	0	0	0	0	1	0	2
2	0	0	0	0	0	0	0	0	1	0	1	0	0	1	0	1	0	1	0	0	0	2
2	0	0	0	1	0	1	1	0	0	0	0	0	0	0	0	0	1	0	0	1	0	4
3	0	0	0	1	0	1	1	0	0	0	0	0	0	0	0	0	1	0	0	1	0	4
2	0	0	0	0	0	1	0	0	1	0	0	1	0	1	0	1	0	0	0	0	0	1
2	0	0	0	0	0	0	1	0	1	0	0	1	0	1	0	0	0	0	0	0	1	1
1	0	0	0	0	0	0	0	0	0	1	0	1	0	1	0	0	0	1	0	0	0	1
2	0	0	0	0	0	0	0	0	0	0	1	0	0	0	0	1	0	1	0	0	0	3
2	0	0	0	0	0	1	0	0	0	0	1	0	0	1	0	1	0	0	0	0	0	1
3	0	0	0	0	0	0	0	0	0	1	1	0	1	0	0	1	0	0	1	0	0	4
1	0	0	0	0	0	0	0	1	0	0	1	0	0	0	0	0	0	0	0	0	0	2
2	0	0	0	0	0	0	0	0	0	0	1	0	0	0	0	0	0	0	1	0	0	2
1	0	0	0	1	0	0	1	0	0	0	1	0	0	0	0	0	0	1	0	0	0	1
1	0	0	0	1	0	1	1	0	0	1	0	1	1	0	0	0	0	1	0	0	0	1
2	0	0	0	0	0	0	1	0	1	0	1	0	0	1	0	0	0	1	0	0	0	2
3	0	0	0	0	0	0	1	0	0	0	1	0	0	0	0	0	0	0	1	0	0	4
3	0	0	0	1	0	1	0	0	0	1	1	0	0	1	1	0	0	0	1	0	0	3
1	0	0	0	1	0	1	0	0	0	0	0	0	0	0	0	0	0	1	0	0	0	4
1	0	0	0	0	0	0	1	0	1	0	1	0	0	1	0	0	0	0	1	0	0	3
2	0	0	0	0	0	1	0	0	0	0	0	0	0	1	0	0	0	0	0	1	0	3
2	0	0	0	0	0	0	0	0	0	1	1	0	0	1	0	0	0	0	0	1	1	1
1	0	0	0	0	0	0	0	0	1	0	0	1	1	0	0	0	0	1	0	0	0	1
2	0	0	0	0	0	0	0	1	0	0	0	0	0	0	0	0	0	0	1	0	1	2
2	0	0	0	0	0	1	1	0	1	0	0	1	1	0	0	0	0	1	0	0	0	1
2	0	0	0	0	0	0	0	0	0	0	0	0	0	1	0	0	0	0	0	1	0	4
1	0	0	0	0	0	0	0	0	1	0	0	0	0	0	0	0	0	0	1	0	0	2
2	0	0	0	0	0	0	0	0	1	0	1	0	0	1	0	0	0	1	0	0	0	2
3	0	0	0	0	0	1	1	0	1	0	1	0	0	1	0	1	0	0	1	0	0	4
2	0	0	0	0	0	1	1	0	0	0	1	0	0	0	0	0	0	1	0	0	1	3
2	0	0	0	0	0	1	0	0	0	1	1	0	0	1	0	0	0	0	1	0	0	3
1	0	0	0	1	0	0	1	1	0	0	0	0	0	1	0	0	0	1	0	0	0	1
1	0	0	0	0	0	0	1	0	0	0	0	0	0	0	0	1	0	0	1	0	0	2
1	0	0	0	0	0	1	1	0	0	1	0	1	1	0	0	0	0	1	0	0	1	2
2	0	0	0	0	0	0	0	0	0	0	1	0	0	0	0	0	0	0	1	0	0	3
3	0	0	0	0	0	1	1	0	0	1	1	0	1	0	0	0	0	0	1	0	0	2
2	0	0	0	0	0	1	0	1	0	0	1	0	0	0	0	0	0	0	0	0	0	3
1	0	0	0	1	0	1	0	1	0	0	0	1	0	1	0	0	0	0	0	0	0	1
2	0	0	0	0	0	1	1	0	0	0	1	0	0	0	0	1	0	0	0	0	0	2
5	0	0	0	0	0	0	0	0	1	0	1	0	1	0	0	0	0	0	0	0	0	4
3	0	0	0	0	0	0	0	0	0	0	0	0	0	0	0	0	0	1	0	0	0	4
2	0	0	0	1	0	0	1	0	0	1	1	0	0	1	0	0	0	0	0	1	1	2
1	0	0	0	0	0	0	1	0	1	0	1	0	0	1	0	0	0	0	0	0	1	1
1	0	0	0	0	0	1	1	0	0	0	1	0	0	0	0	1	0	0	0	0	0	3
1	0	0	0	0	0	0	1	0	0	0	1	0	0	0	0	0	0	0	1	0	0	2
2	0	0	0	1	0	0	0	0	1	0	1	0	0	1	0	0	0	0	0	0	0	1
1	1	0	0	0	1	0	1	0	0	0	0	0	0	0	0	1	0	0	0	0	0	2
1	0	0	0	0	0	0	0	0	0	0	0	0	0	0	0	0	0	0	1	0	0	2
3	0	0	0	0	0	0	1	0	1	0	1	0	1	0	0	0	0	0	0	1	0	3
2	1	0	0	0	0	1	0	1	0	0	1	0	0	0	0	0	0	0	1	0	0	2
2	0	0	0	1	0	1	1	1	0	0	1	0	0	1	0	0	0	1	0	0	0	2
1	0	0	0	1	0	1	1	0	1	0	1	0	1	0	0	0	0	0	0	1	1	1
3	0	0	0	0	1	0	0	0	0	0	0	0	0	0	0	1	0	0	1	0	1	3
1	0	0	0	1	0	0	1	0	0	0	1	0	0	0	0	0	0	1	0	0	0	2
3	1	0	0	0	0	0	0	0	1	0	0	1	1	0	0	1	0	0	0	1	0	4
1	0	0	0	0	0	1	1	0	0	0	1	0	0	1	0	0	0	1	0	0	0	2
1	0	0	0	1	0	0	1	0	0	0	1	0	0	0	0	0	0	1	0	0	0	1
1	0	0	0	0	0	0	0	0	0	1	1	0	0	1	1	0	0	0	1	0	0	1
2	0	0	0	0	0	0	0	0	0	0	1	0	0	0	0	0	0	0	0	0	0	2
1	0	0	0	0	0	0	0	0	0	0	0	1	0	0	0	1	0	0	0	0	0	3
3	0	0	0	1	0	0	0	1	0	0	0	0	0	0	1	0	0	1	0	0	0	4
1	0	0	0	0	0	0	0	0	0	0	0	0	0	0	0	0	0	0	0	0	0	3
2	0	0	0	0	0	0	1	0	0	0	0	0	0	0	0	1	0	1	0	0	0	4
1	0	0	0	0	0	0	0	0	0	1	0	0	0	0	0	1	0	0	0	0	0	1
2	0	0	0	1	0	0	1	0	0	1	0	0	0	1	0	0	0	1	0	0	0	1
2	0	0	0	0	0	1	0	0	0	0	0	0	0	0	0	0	0	0	0	1	0	2
3	0	0	0	1	0	0	1	0	1	0	1	0	0	1	0	0	0	0	0	0	0	2
1	0	0	0	0	0	0	1	0	0	0	0	0	0	0	0	0	0	0	1	0	0	2
3	0	0	0	0	0	0	0	0	1	0	0	1	1	0	0	0	0	0	0	1	0	4
1	0	0	0	1	0	0	0	1	0	0	0	0	0	0	0	1	0	0	0	0	0	2
2	0	0	0	0	0	1	0	0	0	0	0	0	0	0	0	0	0	0	0	0	0	4
1	0	0	0	0	0	1	0	0	0	1	1	0	0	0	0	0	0	1	0	0	0	2
1	1	0	0	0	0	0	0	0	1	0	0	0	0	0	0	0	0	1	0	0	0	2
2	1	1	0	0	0	0	1	0	1	0	0	1	1	0	0	0	0	0	0	1	1	4
1	0	0	0	1	0	0	0	0	0	1	0	1	0	0	0	0	1	0	0	1	0	1
2	0	0	0	1	0	0	0	0	0	1	0	1	0	0	0	0	1	0	0	1	0	1
2	0	0	0	0	0	0	1	0	0	0	0	0	0	0	0	0	0	0	1	0	0	2
2	0	0	0	0	0	0	1	0	0	0	0	0	0	0	0	0	0	1	0	0	1	3
2	1	0	0	1	0	0	1	0	1	0	0	1	0	1	0	0	0	0	1	0	1	1
1	0	0	0	0	0	1	0	0	1	0	1	0	1	0	0	0	0	1	0	0	0	1
1	0	0	0	0	0	0	1	0	0	0	1	0	0	1	0	0	0	0	0	0	0	1
4	0	0	0	0	0	0	1	0	0	1	1	0	1	0	0	0	0	0	1	0	0	2
3	0	0	0	0	0	0	0	1	0	0	1	0	0	1	0	1	0	0	0	0	0	3
4	1	0	0	0	0	0	1	0	0	1	1	0	1	0	0	0	0	0	1	0	0	4
4	0	0	0	0	0	0	0	0	1	0	0	1	1	0	0	0	0	0	0	1	0	4
2	0	0	0	0	0	0	1	0	0	1	0	0	0	0	0	0	0	1	0	0	1	2
1	0	0	0	0	0	0	1	0	0	0	0	0	0	0	0	0	0	0	0	0	0	2
2	0	0	0	0	0	0	1	0	0	1	1	0	0	1	0	1	0	0	0	1	0	2
2	0	0	0	0	0	1	1	0	0	0	0	0	0	0	0	1	0	1	0	0	0	4
2	0	0	0	1	0	0	1	0	1	0	0	0	0	0	1	0	0	0	0	0	0	3
1	1	0	0	0	0	0	0	0	1	0	1	0	0	1	1	0	0	1	0	0	0	1
3	0	0	0	0	0	0	1	0	1	0	1	0	1	0	0	0	0	0	0	1	0	4
1	0	0	0	1	0	1	1	0	0	0	0	0	0	1	0	0	0	1	0	0	0	3
3	0	0	0	1	0	0	0	0	1	0	0	0	0	1	0	0	1	0	0	1	0	4
2	0	0	0	0	0	0	1	0	0	0	0	0	0	0	0	1	0	0	0	1	0	2
2	0	0	0	0	0	0	0	0	0	1	0	0	1	0	0	0	0	0	0	1	0	1
1	0	0	0	0	0	0	0	0	1	0	0	1	1	0	0	0	0	1	0	0	0	1
3	0	0	0	0	0	0	1	0	0	1	0	1	1	0	0	0	0	0	0	1	0	3
1	0	0	0	0	0	0	0	0	1	0	0	1	0	1	0	0	0	1	0	0	0	1
3	0	0	0	1	0	0	0	1	0	0	0	0	0	0	1	0	0	1	0	0	0	4
2	0	0	0	0	0	0	1	0	0	0	0	0	0	1	0	1	0	0	0	0	0	2
1	0	0	0	0	0	0	1	0	0	0	0	1	0	1	0	0	0	0	1	0	0	1
1	0	0	0	0	0	1	0	0	0	0	1	0	0	0	0	0	0	0	0	0	0	2
4	0	0	0	0	0	0	0	0	0	1	1	0	1	0	1	0	0	1	0	0	0	3
5	0	0	0	0	0	1	1	0	0	0	0	1	1	0	0	1	0	0	0	1	1	3
2	0	0	0	0	0	1	1	1	0	0	1	0	0	1	0	0	0	0	0	0	0	2
4	0	0	0	1	0	1	0	0	0	1	0	1	0	1	1	0	0	0	1	0	0	2
1	0	0	0	0	0	0	0	0	0	0	0	0	0	0	0	0	0	0	1	0	1	2
1	0	0	0	1	0	0	1	0	1	0	0	1	0	1	0	0	0	0	1	0	0	1
2	0	0	0	0	0	0	1	0	0	0	0	0	0	0	0	0	0	0	0	0	0	3
6	0	0	0	1	0	0	1	0	1	0	1	0	1	0	0	0	0	0	0	0	0	4
3	0	0	0	0	0	0	0	0	1	0	1	0	1	0	0	0	0	0	0	0	0	4
1	0	0	0	0	0	1	0	1	0	0	1	0	0	1	0	0	0	0	0	0	0	1
2	0	0	0	0	1	0	0	0	0	1	1	0	0	1	0	0	0	0	0	1	0	3
1	0	0	0	0	0	1	1	0	0	1	0	0	0	1	0	1	0	0	0	1	0	1
3	1	0	0	0	0	1	0	1	0	0	0	1	0	1	0	0	0	0	1	0	0	2
4	0	0	0	0	0	0	1	0	0	0	0	0	0	0	0	1	0	0	1	0	0	3
3	0	0	0	0	0	0	0	0	0	1	0	1	1	0	0	1	0	0	0	1	1	4
1	0	0	0	0	0	0	0	1	0	0	0	0	0	0	0	0	0	1	0	0	0	1
4	0	0	0	0	0	0	1	1	0	0	1	0	1	0	0	0	0	0	0	1	0	4
1	0	0	0	0	0	0	0	0	0	0	0	1	0	0	0	0	0	0	1	0	0	2
1	1	0	0	0	0	0	0	0	0	1	1	0	0	0	0	0	1	0	1	0	0	3
2	1	0	0	0	0	0	1	0	0	1	1	0	0	0	0	0	1	0	1	0	0	3
2	0	0	0	1	0	0	1	1	0	0	1	0	0	1	0	0	0	0	1	0	0	2
7	0	0	0	0	0	0	0	0	0	1	0	1	1	0	1	0	0	0	0	0	0	3
1	0	0	0	0	0	1	0	0	0	0	0	0	0	0	0	0	0	0	0	0	0	2
5	0	0	0	0	1	1	1	0	0	0	0	0	0	0	0	0	0	0	0	1	0	4
1	0	0	0	0	0	1	0	0	1	0	0	1	0	1	0	0	0	0	1	0	0	1
1	0	0	0	0	0	1	0	0	0	0	0	0	0	0	0	0	0	0	0	0	0	3
1	0	0	0	1	0	1	1	1	0	0	1	0	0	1	0	0	0	0	0	0	0	2
1	0	0	0	0	0	0	0	0	0	0	0	1	0	1	0	0	0	1	0	0	0	1
3	0	0	0	0	0	1	0	0	1	0	0	1	1	0	0	0	0	0	0	1	0	1
2	0	0	0	0	0	1	0	0	0	0	0	0	0	0	0	0	0	0	0	0	0	3
2	1	0	0	0	0	1	0	1	0	0	1	0	0	1	0	0	0	1	0	0	0	4
2	0	0	0	0	0	0	1	0	0	1	1	0	0	1	0	1	0	1	0	0	0	1
2	0	0	0	0	0	0	1	0	0	0	0	0	0	1	0	0	0	0	1	0	1	3
1	0	0	0	0	0	0	0	0	0	0	0	0	0	0	0	0	0	1	0	0	0	2
2	0	0	0	0	0	0	0	0	1	0	0	0	1	0	0	0	0	1	0	0	0	2
1	0	0	0	0	0	0	0	0	0	0	0	0	0	0	0	0	0	0	0	0	0	2
1	0	0	0	0	0	0	1	0	0	0	0	0	0	0	0	0	0	0	0	0	0	4
1	0	0	0	0	0	0	1	0	1	0	0	0	0	0	0	0	0	1	0	0	0	2
1	0	0	0	0	0	0	1	0	0	0	0	1	0	0	0	0	0	0	0	0	0	2
2	0	0	0	0	0	0	0	0	0	1	0	0	0	0	0	0	0	1	0	0	0	3
2	0	0	0	0	0	0	0	0	0	0	0	0	0	1	0	0	0	0	0	0	0	3
2	0	0	0	0	0	0	0	0	1	0	1	0	0	1	0	0	0	0	0	0	0	2
1	1	0	0	0	0	1	0	0	0	1	0	0	1	0	0	0	0	0	1	0	0	1
3	0	0	0	1	0	0	1	0	0	1	1	0	0	1	0	0	0	0	0	1	0	4
1	0	0	0	0	0	0	1	0	0	0	0	0	0	0	0	1	0	0	1	0	0	2
1	0	0	0	0	0	0	1	0	1	0	0	0	0	1	0	0	0	0	0	0	0	3
2	0	0	0	0	0	0	0	0	0	0	0	0	0	0	0	0	0	0	0	0	1	2
1	0	0	0	0	0	0	0	0	0	1	1	0	0	1	0	0	0	0	0	0	0	1
3	0	0	0	0	1	0	0	0	1	0	1	0	1	0	0	0	0	0	0	1	0	4
3	0	0	0	0	1	0	0	0	1	0	1	0	1	0	0	0	0	1	0	0	0	2
2	0	0	0	1	0	1	1	0	1	0	0	0	1	0	0	0	0	1	0	0	0	4
1	0	0	0	0	0	1	1	0	0	1	0	0	0	1	0	0	0	0	1	0	0	2
2	0	0	0	0	0	0	0	0	0	0	0	0	0	0	0	0	0	0	0	0	0	3
2	0	0	0	1	0	0	1	0	0	0	1	0	0	0	0	0	0	0	0	1	1	3
1	0	0	0	0	0	1	1	0	0	0	0	0	0	1	0	0	0	1	0	0	0	1
1	0	0	0	0	0	0	0	0	0	0	1	0	0	0	0	0	0	1	0	0	0	2
3	0	0	0	0	1	0	0	0	0	1	0	1	0	1	0	1	0	0	0	1	0	3
3	0	0	0	0	0	0	0	0	1	0	1	0	0	1	0	0	0	1	0	0	0	3
1	0	0	0	0	0	0	0	0	0	1	0	0	1	0	0	0	0	1	0	0	0	1
1	0	1	0	1	0	0	0	1	0	0	0	0	0	0	0	0	0	0	1	0	0	3
3	0	0	0	0	0	0	0	0	1	0	1	0	0	1	0	0	0	0	0	1	0	4
1	1	0	0	0	0	0	0	0	0	1	0	0	0	1	0	1	0	0	0	1	1	4
1	0	0	0	1	0	0	0	1	0	0	0	1	0	0	0	0	0	0	0	0	0	2
3	0	0	0	0	0	0	0	0	0	0	0	0	0	0	0	1	0	1	0	0	0	2
5	0	0	0	0	0	0	0	0	0	0	0	0	0	0	0	0	0	0	1	0	1	2
1	0	0	0	1	0	0	0	0	0	0	1	0	0	1	1	0	0	0	0	0	0	1
1	1	0	0	0	0	0	1	0	0	1	0	0	0	1	0	1	0	0	0	0	0	1
4	0	0	0	1	0	0	1	0	1	0	0	1	1	0	1	0	0	0	1	0	0	3
1	0	0	0	1	0	1	1	0	0	0	0	0	0	0	1	0	0	0	1	0	1	3
5	0	0	0	0	0	0	0	0	0	1	0	1	1	0	0	0	0	1	0	0	0	2
5	0	0	0	0	0	0	0	0	0	0	0	0	0	1	0	0	0	0	0	1	1	3
3	0	0	0	0	0	0	0	0	0	1	1	0	1	0	0	0	0	0	0	1	0	2
4	0	0	0	0	0	0	0	0	1	0	0	0	1	0	0	0	0	0	0	1	1	2
3	0	0	0	0	0	0	0	0	0	0	0	0	0	0	0	0	0	0	0	0	1	3
1	0	0	0	0	0	0	0	0	0	0	0	0	0	0	0	0	0	1	0	0	0	3
1	0	0	0	0	0	0	0	0	0	0	0	0	0	0	0	0	0	0	0	0	0	3
1	0	0	0	1	0	0	0	0	0	0	0	0	0	1	0	0	0	0	0	1	0	2
4	0	0	0	1	0	0	1	0	0	1	0	0	1	0	0	0	0	0	0	1	0	4
1	0	0	0	0	0	0	0	0	1	0	0	0	1	0	0	0	0	1	0	0	0	1
2	0	0	0	1	0	0	0	0	0	0	0	0	0	0	0	0	0	1	0	0	0	1
3	0	0	0	0	0	0	0	0	0	0	0	0	0	0	0	0	0	0	1	0	1	2
2	0	0	0	1	0	0	0	0	0	0	0	0	0	0	0	0	0	0	0	1	0	1
2	0	0	0	0	0	0	0	0	1	0	1	0	0	1	0	0	0	0	0	0	0	2
1	0	0	0	0	0	0	0	0	1	0	1	0	0	1	0	0	0	0	1	0	0	1
1	0	0	0	0	0	0	0	0	1	0	1	0	0	1	0	0	0	0	1	0	0	2
6	0	0	0	0	0	0	0	0	1	0	1	0	0	0	0	0	0	0	1	0	0	3
1	0	0	0	0	0	0	1	0	0	0	1	0	0	0	0	0	0	0	0	0	0	3
3	0	0	0	0	1	0	1	0	0	0	1	0	0	0	0	0	0	1	0	0	0	4
3	0	0	0	0	0	0	0	0	0	0	0	0	0	0	0	1	0	0	1	0	0	3
1	0	0	0	0	0	0	0	0	0	0	0	0	0	0	0	1	0	1	0	0	0	3
3	0	0	0	0	0	0	0	0	1	0	0	1	1	0	0	0	0	1	0	0	0	4
2	0	0	0	0	1	0	1	0	1	0	1	0	0	1	0	0	0	1	0	0	0	2
2	0	0	0	0	0	0	0	0	0	0	0	0	0	0	0	0	0	1	0	0	0	3
1	0	0	0	0	0	0	0	0	0	1	0	1	0	0	0	0	0	0	0	0	0	2
3	0	0	0	1	0	0	0	0	0	0	0	0	0	0	0	0	0	0	1	0	0	4
3	0	0	0	0	0	1	0	1	0	0	1	0	0	1	0	1	0	1	0	0	0	3
7	0	0	0	0	0	0	0	1	0	0	0	0	0	1	0	0	0	0	1	0	0	4
3	0	0	0	0	0	0	0	0	1	0	0	1	1	0	0	0	0	1	0	0	0	4
1	0	0	0	0	0	0	0	0	0	0	1	0	0	1	0	1	0	0	0	1	0	1
2	0	0	0	0	0	0	0	1	0	0	0	0	0	0	0	0	0	1	0	0	0	2
1	0	0	0	0	0	0	0	0	1	0	0	1	1	0	0	0	0	0	0	1	0	4
1	0	0	0	1	0	1	0	0	0	0	1	0	0	0	0	0	0	1	0	0	0	3
1	0	0	0	0	0	0	0	0	0	1	1	0	1	0	0	0	0	1	0	0	1	2
2	0	0	0	0	1	0	1	0	0	0	0	0	0	0	0	1	0	0	0	0	1	4
2	0	0	0	0	0	1	0	0	0	0	0	0	0	0	0	1	0	0	0	1	0	4
1	0	0	0	0	0	0	1	0	0	0	0	0	0	0	0	1	0	1	0	0	0	3
2	0	0	0	0	0	0	1	1	0	0	1	0	0	1	0	0	0	0	1	0	0	2
1	0	0	0	0	0	0	1	0	0	0	0	0	0	0	0	0	0	1	0	0	0	2
1	1	0	0	0	0	1	1	0	1	0	1	0	0	1	0	0	0	1	0	0	0	2
2	0	0	0	1	0	0	0	0	0	0	0	0	0	0	0	0	0	0	1	0	0	1
2	0	0	0	0	1	0	0	0	0	0	0	0	0	0	0	0	0	0	0	1	0	3
1	0	0	0	0	0	0	0	0	0	0	0	0	0	0	0	1	0	0	0	1	0	3
1	0	0	0	0	0	0	0	1	0	0	0	0	0	1	0	0	0	1	0	0	0	1
2	0	0	0	0	0	0	0	0	0	0	0	0	0	0	0	1	0	0	0	0	0	3
4	0	0	0	0	0	0	1	0	0	1	0	0	1	0	0	0	0	0	0	1	0	4
2	0	0	0	0	0	0	1	1	0	0	0	0	0	1	0	0	0	0	0	1	1	1
1	0	0	0	0	0	1	0	0	0	0	0	0	0	0	0	1	0	1	0	0	0	1
4	0	0	0	0	0	0	1	0	1	0	0	0	1	0	0	1	0	0	0	0	0	2
1	0	0	0	0	0	0	0	0	0	0	0	0	0	0	0	1	0	1	0	0	0	3
2	0	0	0	0	0	0	0	0	0	1	1	0	1	0	0	0	0	0	0	0	0	3
1	0	0	0	1	0	1	0	0	0	0	0	1	0	1	0	0	0	0	1	0	0	2
1	0	0	0	0	0	0	1	0	0	0	0	1	0	0	0	1	0	0	0	0	0	2
2	0	0	0	0	1	1	0	0	0	1	1	0	0	0	0	1	0	0	0	0	0	2
3	0	0	0	1	0	1	1	0	1	0	0	1	1	0	0	0	0	0	1	0	1	3
1	0	0	0	0	0	0	1	0	0	0	0	0	0	0	0	1	0	0	0	0	0	2
3	0	0	0	1	0	0	1	0	1	0	0	0	0	1	0	0	0	1	0	0	0	4
2	0	0	0	0	0	1	0	0	0	0	0	0	0	0	0	0	0	1	0	0	0	3
3	0	0	0	0	0	0	0	1	0	0	0	1	1	0	1	0	0	0	0	1	0	2
1	1	0	0	0	0	0	0	0	0	0	0	0	0	0	0	1	0	0	1	0	0	1
3	0	0	0	0	0	0	1	0	1	0	0	1	0	1	0	0	0	1	0	0	0	4
1	0	0	0	0	0	0	1	0	0	0	0	0	0	0	0	0	0	1	0	0	1	3
2	0	0	0	0	1	0	0	1	0	0	0	0	0	1	0	0	0	0	0	1	0	3
1	0	0	0	0	0	0	0	0	1	0	1	0	0	1	0	1	0	1	0	0	0	3
1	0	0	0	0	0	0	1	0	0	0	0	0	0	0	0	1	0	0	0	1	0	1
1	0	0	0	1	0	0	1	0	0	0	0	0	0	0	0	0	0	0	1	0	0	2
1	0	0	0	0	0	0	0	0	1	0	1	0	0	0	1	0	0	1	0	0	1	1
1	0	0	0	0	0	0	0	0	0	0	0	0	0	0	0	0	0	0	1	0	0	4
3	0	0	0	0	0	0	1	0	0	1	1	0	1	0	0	0	0	0	0	1	0	4
2	0	0	0	1	0	0	1	0	1	0	1	0	0	1	0	0	0	0	0	0	0	1
1	0	0	0	1	0	1	1	0	0	0	0	1	0	0	1	0	0	1	0	0	0	3
6	0	0	0	0	0	0	1	0	0	1	1	0	1	0	0	1	0	0	1	0	0	4
4	0	0	0	0	0	0	1	0	0	1	0	1	1	0	0	0	0	0	0	1	0	4
1	0	0	0	1	0	1	0	1	0	0	1	0	0	1	0	0	0	0	0	1	0	2
1	1	0	0	1	0	1	1	0	0	0	0	0	1	0	0	0	0	0	0	1	0	4
1	1	0	0	0	0	1	1	0	0	0	1	0	0	1	0	1	0	0	0	0	0	3
4	0	0	0	0	0	1	0	0	0	1	1	0	0	1	0	0	0	0	0	0	0	3
3	0	0	0	1	0	0	0	0	0	0	0	0	0	0	0	0	0	0	1	0	1	2
1	0	0	0	0	0	1	0	0	0	0	0	1	0	0	0	0	0	0	0	1	1	4
4	1	0	0	0	0	0	0	1	0	0	1	0	1	0	0	0	0	0	1	0	0	4
2	0	0	0	0	0	1	1	0	0	0	0	0	0	0	0	1	0	1	0	0	0	3
3	0	0	0	0	0	0	1	0	0	0	1	0	0	0	0	0	0	1	0	0	0	3
1	0	0	0	0	0	0	0	0	0	1	0	1	0	1	0	0	0	0	1	0	0	1
1	0	0	0	0	0	0	0	0	0	0	0	0	0	0	0	0	0	0	0	0	0	2
3	1	0	0	1	0	1	1	0	0	0	0	0	0	0	1	0	0	0	1	0	0	4
2	0	0	0	0	0	0	0	0	1	0	0	1	0	0	0	0	0	0	0	1	0	3
2	0	0	0	0	0	0	1	0	1	0	0	0	0	1	0	0	0	1	0	0	0	4
1	0	0	0	0	0	0	0	0	0	0	0	0	0	0	0	0	0	0	1	0	0	3
2	0	0	0	1	0	0	0	0	0	0	0	0	0	0	1	0	0	0	1	0	0	3
5	0	0	0	0	0	0	0	0	0	0	0	0	0	0	0	0	0	0	0	1	1	4
1	0	0	0	0	0	0	0	0	0	0	0	1	0	1	0	0	0	1	0	0	0	3
2	0	0	0	0	0	0	1	1	0	0	0	1	0	1	0	0	0	0	0	0	0	2
1	0	0	0	1	0	0	0	1	0	0	1	0	0	0	0	0	0	1	0	0	0	4
1	0	0	0	1	0	1	0	0	1	0	0	1	1	0	0	0	0	0	0	1	0	4
4	0	0	0	0	0	0	1	0	0	0	0	0	0	0	0	0	0	1	0	0	0	4
2	0	0	0	0	0	0	1	0	0	0	0	0	0	0	0	0	0	0	1	0	0	3
1	0	0	0	0	0	0	0	0	1	0	0	1	1	0	0	1	0	1	0	0	0	1
1	0	0	0	0	0	1	1	0	0	0	1	0	1	0	0	0	0	0	0	0	1	1
5	0	0	0	0	0	0	0	0	0	1	0	1	1	0	0	1	0	0	0	1	0	4
2	0	0	0	0	0	0	1	1	0	0	0	0	0	0	0	0	0	0	1	0	0	4
1	1	0	0	0	0	0	0	0	0	0	0	0	0	0	0	1	0	0	0	1	0	2
1	1	0	0	0	1	1	0	0	0	0	0	0	0	0	0	1	0	0	0	0	0	4
2	0	0	0	0	0	0	0	1	0	0	1	0	1	0	0	0	0	0	0	0	0	1
3	0	0	0	0	0	0	1	0	0	0	0	0	0	0	0	0	0	1	0	0	0	4
4	0	0	0	0	0	1	1	0	0	1	1	0	0	1	0	0	0	1	0	0	0	2
2	0	0	0	0	1	1	0	0	1	0	1	0	0	1	0	0	0	1	0	0	0	1
2	0	0	0	1	0	0	1	0	1	0	0	0	0	0	0	0	0	0	0	0	0	4
4	0	0	0	0	0	1	0	0	1	0	0	1	1	0	0	1	0	0	0	1	0	4
2	0	0	0	0	0	1	0	0	0	1	1	0	0	0	0	1	0	0	0	1	1	3
1	0	0	0	0	1	0	0	0	1	0	1	0	0	1	0	1	0	0	0	1	0	2
2	0	0	0	1	0	0	0	0	1	0	0	1	1	0	1	0	0	0	0	0	0	3
3	0	0	0	0	0	0	0	0	0	1	1	0	1	0	0	1	0	0	0	1	0	2
1	0	0	0	0	0	0	0	0	0	0	0	0	0	0	0	0	0	0	0	0	0	2
4	0	0	0	0	0	0	1	0	0	1	0	1	1	0	0	0	0	0	0	1	0	4
3	1	0	0	1	0	0	1	0	0	0	1	0	1	0	0	0	1	0	0	1	1	4
4	1	0	0	1	0	0	1	0	0	0	1	0	1	0	0	0	1	0	0	1	1	4
1	0	0	0	0	0	0	0	0	0	1	1	0	0	1	0	0	0	1	0	0	0	1
1	1	0	0	0	0	0	0	0	0	0	0	0	0	0	0	1	0	1	0	0	0	4
2	0	0	0	0	0	1	1	0	1	0	1	0	1	0	0	0	0	1	0	0	0	1
1	0	0	0	0	0	1	0	0	0	0	0	0	0	0	0	0	0	0	0	0	0	4
1	0	0	0	0	0	0	0	0	0	0	0	0	0	0	0	0	0	1	0	0	0	2
2	0	0	0	0	1	0	0	0	0	0	0	0	0	0	0	0	0	0	1	0	0	4
1	0	0	0	0	0	0	0	0	0	0	0	0	0	0	0	0	0	0	0	1	0	2
1	0	0	0	0	0	1	1	0	1	0	1	0	1	0	0	0	0	0	0	1	0	2
3	0	0	0	0	0	0	1	0	0	0	0	0	0	0	0	1	0	0	0	0	0	3
2	0	0	0	0	0	1	0	0	0	1	1	0	0	1	1	0	0	1	0	0	0	2
3	0	0	0	0	0	0	0	0	0	0	0	0	0	1	0	0	0	0	1	0	0	4
4	0	0	0	0	1	0	1	0	0	1	0	1	1	0	0	1	0	0	1	0	0	4
2	0	0	0	0	1	0	0	0	0	0	0	0	1	0	0	0	0	0	0	1	0	2
3	0	0	0	1	0	1	1	0	0	1	1	0	0	1	0	0	0	0	0	1	0	3
7	0	0	0	0	0	1	1	0	1	0	0	1	1	0	0	0	0	0	1	0	0	3
2	0	0	0	0	0	0	0	0	1	0	1	0	1	0	0	0	0	1	0	0	0	1
2	0	0	0	0	0	0	1	0	0	0	0	0	0	0	0	0	0	0	0	1	0	4
2	0	0	0	0	0	0	0	0	1	0	1	0	0	1	0	1	0	1	0	0	0	1
3	0	0	0	0	0	0	0	0	0	0	0	0	0	1	0	0	0	0	0	1	0	2
2	0	0	0	0	0	0	1	0	0	0	1	0	0	0	0	0	0	0	1	0	0	3
2	0	0	0	1	0	1	0	0	0	0	1	0	0	0	0	0	0	0	0	0	0	4
1	0	0	0	0	0	0	1	1	0	0	0	0	0	0	0	0	0	0	1	0	0	3
2	0	0	0	0	0	1	1	0	0	0	1	0	0	0	0	0	0	0	1	0	0	2
8	1	0	0	0	0	0	0	0	0	0	0	0	0	0	0	0	0	0	0	1	0	4
2	0	0	0	0	0	1	0	0	0	1	1	0	1	0	0	1	0	1	0	0	0	2
2	0	0	0	0	0	0	1	0	0	1	0	1	1	0	0	0	0	0	0	0	0	2
1	0	0	0	0	0	0	1	0	0	1	0	1	1	0	0	0	0	0	0	1	0	4
4	0	0	0	0	0	0	1	0	0	1	0	1	1	0	0	1	0	0	0	0	0	4
2	0	0	0	1	0	0	1	1	0	0	0	0	0	0	0	0	0	0	0	1	0	3
2	0	0	0	0	0	0	0	0	0	1	1	0	1	0	0	0	0	1	0	0	0	4
1	0	0	0	0	0	1	1	0	0	1	1	0	1	0	0	0	0	0	0	1	0	1
4	0	0	0	0	0	0	1	0	0	1	1	0	1	0	0	0	0	0	0	0	0	4
1	0	0	0	0	0	0	1	1	0	0	1	0	0	1	0	1	0	1	0	0	0	1
1	1	0	0	1	0	0	1	0	1	0	1	0	0	1	1	0	0	1	0	0	0	4
3	0	0	0	1	0	0	1	0	0	0	0	0	0	1	0	0	0	0	0	1	1	4
2	0	0	0	0	0	0	1	0	0	1	0	0	0	1	0	0	0	1	0	0	0	2
3	0	0	0	0	0	0	0	1	0	0	0	0	0	0	0	0	0	1	0	0	0	4
2	0	0	0	0	1	0	0	0	1	0	1	0	1	0	0	0	0	0	0	0	0	3
6	0	0	0	1	0	0	0	0	1	0	0	1	1	0	0	0	0	1	0	0	1	4
1	0	0	0	0	1	0	0	0	0	0	0	1	0	0	0	1	0	0	0	1	0	3
3	0	0	0	0	0	0	0	0	0	1	1	0	1	0	0	0	0	0	0	1	0	4
5	0	0	0	1	0	1	0	0	0	1	1	0	0	1	0	0	1	0	0	0	0	4
2	0	0	0	0	0	0	1	1	0	0	0	0	0	0	0	0	0	0	0	1	0	3
1	0	0	0	0	0	0	0	0	1	0	1	0	0	1	1	0	0	1	0	0	0	1
4	0	0	0	1	0	0	0	0	1	0	1	0	1	0	1	0	0	1	0	0	0	4
2	0	0	0	0	0	1	1	0	0	1	1	0	1	0	0	1	0	0	1	0	0	2
1	0	0	0	0	0	1	1	0	1	0	0	0	0	1	0	1	0	0	1	0	0	1
2	0	0	0	0	0	1	1	0	0	0	0	0	0	0	0	0	0	0	1	0	0	3
2	0	0	0	0	0	1	1	0	0	0	0	0	0	0	0	0	0	0	0	1	1	3
1	0	0	0	0	0	1	0	0	0	1	0	1	1	0	0	0	0	0	0	0	0	1
1	0	0	0	0	0	0	0	0	0	0	0	0	0	0	0	1	0	1	0	0	0	3
2	0	0	0	0	0	0	1	0	0	0	1	0	0	0	0	0	0	0	0	0	0	3
1	0	0	0	0	0	0	1	0	0	0	0	0	0	0	0	0	0	1	0	0	0	2
3	0	0	0	0	0	0	1	0	1	0	0	0	0	0	0	0	0	0	0	1	0	4
3	0	0	0	0	0	0	0	0	1	0	1	0	0	1	0	0	0	0	0	0	0	4
1	0	0	0	0	0	0	1	0	1	0	1	0	0	1	0	0	0	0	0	0	0	2
2	0	0	0	0	0	0	1	0	0	0	0	1	0	1	0	0	0	0	0	1	1	3
2	0	0	0	0	0	0	1	0	0	0	0	0	0	0	0	0	0	0	1	0	0	3
2	0	0	0	0	0	0	1	0	0	0	0	1	0	1	0	1	0	0	0	0	0	2
2	0	0	0	0	0	0	1	1	0	0	1	0	0	1	0	0	0	0	1	0	1	4
2	0	0	0	0	0	1	1	0	0	0	0	1	0	1	0	1	0	0	0	1	0	2
1	0	0	0	0	0	1	1	0	0	1	1	0	1	0	0	0	0	0	0	1	0	4
3	0	0	0	1	0	0	0	1	0	0	0	0	0	1	1	0	0	0	0	0	1	4
1	1	0	0	0	0	0	0	0	1	0	1	0	0	0	0	0	0	1	0	0	0	2
3	0	0	0	0	1	0	0	0	0	1	0	1	1	0	0	0	0	0	0	1	0	4
1	0	0	0	0	0	1	0	0	0	0	1	0	0	1	0	0	0	0	0	1	0	1
7	0	0	0	0	0	0	0	0	1	0	0	0	1	0	0	0	0	0	1	0	0	4
4	0	0	0	0	1	0	0	1	0	0	0	0	1	0	0	0	0	1	0	0	0	4
1	0	0	0	1	0	0	1	0	0	0	0	1	0	1	0	0	0	0	0	0	0	1
1	0	0	0	0	0	0	1	0	0	0	1	0	0	1	0	0	0	0	0	1	0	1
1	0	0	0	0	0	0	0	1	0	0	0	0	0	1	0	0	0	0	1	0	0	1
3	0	0	0	0	0	0	0	0	0	0	1	0	0	0	0	0	0	0	0	0	0	3
2	0	0	0	0	0	0	0	0	1	0	0	1	0	1	0	0	0	0	0	1	0	1
2	0	0	0	0	0	0	0	0	0	1	0	0	1	0	0	0	0	0	0	1	1	3
2	0	0	0	0	0	0	1	0	1	0	1	0	0	1	0	0	0	0	1	0	1	2
6	0	0	0	0	1	0	0	0	0	0	0	0	0	0	0	0	0	0	1	0	0	4
3	1	0	0	0	0	0	0	0	1	0	1	0	0	1	0	0	0	0	0	1	0	2
3	0	0	0	0	0	0	1	0	0	0	1	0	0	0	0	0	0	0	0	1	0	3
1	0	0	0	0	0	0	0	1	0	0	0	0	0	0	0	0	0	0	1	0	0	4
2	0	0	0	0	0	0	1	0	0	1	0	0	0	1	0	1	0	0	1	0	0	3
1	0	0	0	0	0	0	0	0	0	0	0	0	0	0	0	0	0	0	0	0	0	1
2	0	0	0	0	0	1	1	0	1	0	1	0	1	0	0	0	0	0	0	1	1	2
3	0	0	0	0	0	0	1	0	1	0	1	0	1	0	0	1	0	0	1	0	0	4
1	0	0	0	0	0	1	1	1	0	0	0	0	0	1	0	1	0	1	0	0	0	1
3	0	0	0	0	0	0	0	0	0	0	0	0	0	0	0	0	0	0	0	0	0	2
3	0	0	0	0	0	0	0	0	0	0	0	0	0	0	0	0	0	0	1	0	0	4
1	1	0	0	1	0	0	1	0	1	0	1	0	0	0	0	0	0	0	0	0	0	4
1	0	0	0	0	0	0	0	0	0	0	0	0	0	1	0	1	0	1	0	0	0	1
2	0	0	0	0	0	0	0	0	0	0	0	0	0	0	0	0	0	0	0	0	0	2
2	1	0	0	0	0	0	0	0	1	0	0	1	1	0	0	0	0	1	0	0	0	2
8	0	0	0	1	0	0	0	0	0	1	0	1	1	0	0	0	1	0	0	1	0	4
9	0	0	0	1	0	0	0	0	0	1	0	1	1	0	0	0	1	0	0	1	0	4
2	0	0	0	1	0	0	0	0	0	0	0	0	0	0	0	0	0	1	0	0	0	3
1	0	0	0	0	0	0	0	0	0	0	0	0	0	0	0	0	0	0	0	0	0	3
2	0	0	0	0	0	0	0	0	0	1	0	0	0	1	0	1	0	0	0	1	0	2
3	0	0	0	0	0	0	0	0	0	0	0	0	0	0	0	0	0	0	1	0	1	3
1	0	0	0	0	0	1	0	0	1	0	0	1	0	1	0	1	0	0	1	0	0	3
1	0	0	0	1	0	0	0	0	1	0	1	0	1	0	0	0	0	1	0	0	0	1
1	0	0	0	0	0	0	0	0	0	1	1	0	0	1	0	0	0	1	0	0	0	3
1	0	0	0	1	0	0	0	0	0	1	1	0	0	1	1	0	0	0	0	0	0	1
3	0	0	0	0	0	0	1	0	0	0	0	0	0	0	1	0	0	1	0	0	0	4
2	0	0	0	0	0	1	1	0	1	0	0	1	1	0	0	0	0	0	0	1	0	2
1	0	0	0	0	0	0	0	0	0	0	1	0	0	1	0	0	0	1	0	0	0	3
3	0	0	0	0	0	0	0	1	0	0	0	0	0	1	0	0	0	0	0	1	0	1
5	0	0	0	0	0	0	1	0	1	0	1	0	1	0	0	0	0	0	0	1	0	3
1	0	0	0	0	0	0	0	0	0	1	1	0	0	1	0	0	0	0	1	0	0	1
2	0	0	0	0	0	0	1	0	1	0	1	0	0	1	0	0	0	0	0	0	0	3
2	0	0	0	0	0	0	0	0	0	0	0	0	0	1	0	0	0	0	0	1	1	3
1	0	0	0	0	0	0	0	0	0	0	1	0	0	1	0	0	0	1	0	0	0	2
2	0	0	0	0	0	0	0	0	0	0	0	0	0	1	0	0	0	0	0	1	0	3
2	0	0	0	0	0	0	0	1	0	0	0	0	0	1	0	0	0	0	0	0	0	2
3	0	0	0	0	0	0	0	0	0	0	0	0	0	0	0	0	0	0	0	0	0	3
2	0	0	0	0	0	0	1	0	1	0	1	0	0	1	0	0	0	0	0	0	0	2
6	0	0	0	0	0	0	1	0	0	1	0	1	1	0	0	0	0	0	0	1	0	2
1	0	0	0	0	0	0	0	0	0	0	0	0	0	0	0	1	0	0	0	0	0	2
1	0	0	0	0	0	0	1	0	0	1	0	0	0	1	0	1	0	0	1	0	0	1
1	0	0	0	1	0	0	1	0	1	0	0	0	0	1	0	0	0	1	0	0	0	1
2	0	0	0	0	0	0	1	0	0	1	1	0	0	1	0	0	0	0	0	0	0	4
2	0	0	0	0	0	0	1	0	0	0	0	0	0	0	0	0	0	1	0	0	0	2
1	0	0	0	0	0	1	1	0	1	0	1	0	0	1	0	0	0	0	1	0	1	2
3	0	0	0	0	1	0	1	0	0	1	0	1	1	0	0	0	0	1	0	0	0	4
3	0	0	0	0	0	0	0	1	0	0	0	1	0	1	0	0	0	0	0	1	0	4
3	0	0	0	1	0	1	0	0	1	0	0	1	1	0	1	0	0	0	0	1	0	3
1	0	0	0	0	0	0	0	0	0	1	1	0	1	0	0	0	0	0	0	0	0	3
4	0	0	0	0	0	0	0	0	1	0	0	0	0	1	0	0	0	0	0	0	0	4
2	0	0	0	0	0	0	0	0	0	0	1	0	0	0	0	0	0	0	0	0	1	3
2	0	0	0	0	0	0	0	0	1	0	0	0	0	0	0	0	0	0	0	0	0	2
2	1	0	0	1	0	0	1	0	0	1	0	1	1	0	0	0	0	1	0	0	0	2
2	0	0	0	1	0	0	0	0	0	0	0	1	0	0	0	0	0	1	0	0	0	4
3	0	0	0	1	0	1	1	0	1	0	1	0	0	1	0	0	0	0	0	1	0	4
3	0	0	0	0	0	0	0	0	0	0	0	1	0	1	0	0	0	0	1	0	0	4
4	0	0	0	0	0	0	0	0	1	0	1	0	1	0	0	0	0	0	0	1	0	4
1	1	0	0	0	0	0	0	0	1	0	0	0	0	1	0	0	0	1	0	0	0	4
1	0	0	0	1	0	0	0	1	0	0	1	0	1	0	1	0	0	0	0	0	0	4
2	0	0	0	0	0	0	0	1	0	0	1	0	0	1	0	0	0	0	0	1	0	1
1	0	0	0	1	0	0	1	1	0	0	1	0	0	1	0	0	0	0	0	0	0	1
1	0	0	0	0	0	0	1	0	1	0	0	1	0	1	0	0	0	1	0	0	1	1
2	0	0	0	0	0	0	0	0	1	0	1	0	1	0	0	0	0	0	1	0	1	2
3	0	0	0	1	0	0	1	0	1	0	0	0	1	0	0	0	0	0	0	0	0	3
1	0	0	0	1	0	1	1	0	0	0	0	0	0	1	1	0	0	0	0	0	1	1
1	0	0	0	0	0	1	0	0	1	0	1	0	0	0	0	0	0	0	0	1	1	2
4	0	0	0	0	0	0	1	0	1	0	1	0	1	0	0	0	0	0	0	1	0	4
2	0	0	0	0	0	1	0	0	0	1	1	0	0	1	0	0	0	0	0	0	0	2
3	0	0	0	0	0	0	1	0	1	0	1	0	1	0	0	0	0	0	1	0	1	3
2	0	0	0	1	0	0	0	0	0	0	0	0	0	0	0	0	0	0	1	0	0	2
2	0	0	0	0	0	0	0	0	0	0	0	0	0	0	0	0	0	1	0	0	0	3
3	0	0	0	0	0	0	0	0	0	1	0	0	0	0	1	0	0	1	0	0	1	3
2	0	0	0	0	0	0	0	0	1	0	0	1	1	0	0	0	0	0	1	0	0	1
5	0	0	0	0	0	0	0	0	0	1	0	1	1	0	0	1	0	1	0	0	0	4
2	0	0	0	0	0	0	1	1	0	0	1	0	1	0	0	0	0	0	0	1	0	1
1	0	0	0	0	0	1	0	0	1	0	1	0	1	0	0	0	0	1	0	0	0	3
3	0	0	0	0	0	0	0	0	0	0	1	0	0	0	0	1	0	0	1	0	0	3
3	0	0	0	0	0	1	0	0	0	0	0	0	0	0	0	0	0	0	0	1	0	3
2	0	0	0	1	0	0	1	0	0	0	1	0	0	1	0	0	0	0	0	0	0	1
3	0	0	0	0	0	0	0	0	1	0	1	0	0	1	0	1	0	0	0	1	0	3
5	0	0	0	0	0	0	0	0	1	0	0	1	1	0	0	0	0	0	0	0	0	3
2	0	0	0	0	0	0	0	0	1	0	0	0	1	0	0	0	0	0	0	0	0	2
2	0	0	0	0	0	0	0	0	0	0	0	0	0	1	0	0	0	0	0	0	1	1
3	0	0	0	0	0	0	1	0	0	1	0	0	0	1	0	1	0	0	0	1	0	4
1	0	0	0	0	0	1	1	0	0	1	0	1	1	0	0	0	0	0	0	0	0	1
5	1	0	0	0	0	0	1	0	1	0	0	1	1	0	0	0	0	0	0	1	0	4
1	0	0	0	1	0	0	0	0	1	0	0	1	0	0	1	0	0	0	0	1	0	2
1	0	0	0	0	0	0	1	0	0	1	1	0	1	0	0	0	0	0	1	0	0	1
3	0	0	0	1	0	0	0	0	0	0	0	0	0	0	0	0	0	0	0	0	0	3
5	0	0	0	1	0	0	0	0	1	0	0	1	1	0	0	0	0	0	0	1	1	4
3	1	0	0	0	0	0	1	0	0	0	1	0	0	1	0	0	0	0	1	0	0	3
3	0	0	0	0	0	0	0	0	0	0	0	0	0	0	0	0	0	1	0	0	0	3
2	0	0	0	0	0	0	0	0	0	1	1	0	1	0	0	0	0	0	1	0	0	4
1	0	0	0	0	0	0	1	0	1	0	0	1	0	1	0	0	0	0	1	0	1	1
3	0	0	0	1	0	0	0	0	0	0	0	0	0	1	0	0	0	0	0	0	0	1
1	0	0	0	0	0	0	1	0	0	0	0	0	0	0	0	0	0	1	0	0	0	3
2	0	0	0	1	0	1	1	0	0	1	1	0	0	1	0	0	0	0	0	1	0	1
3	0	0	0	0	0	0	0	0	0	0	1	0	0	0	0	0	0	1	0	0	0	2
2	0	0	0	0	0	0	1	0	1	0	0	1	0	1	0	0	0	1	0	0	0	2
2	0	0	0	0	0	0	1	1	0	0	0	0	1	0	0	0	0	0	1	0	0	4
1	0	0	0	0	0	1	0	0	0	1	1	0	0	1	0	0	0	0	0	0	0	1
3	1	0	0	0	0	0	0	0	0	1	0	1	1	0	0	0	0	0	0	1	0	4
1	0	0	0	1	0	0	0	0	0	0	0	0	0	0	0	1	0	0	0	1	0	4
1	0	0	0	0	0	0	1	0	1	0	0	1	1	0	0	0	0	1	0	0	0	3
6	0	0	0	0	0	0	0	0	0	1	0	1	1	0	0	0	0	1	0	0	0	4
2	0	0	0	0	1	0	1	0	0	1	0	0	1	0	0	1	0	0	0	1	0	3
2	0	0	0	0	0	0	1	0	1	0	0	1	1	0	0	0	0	0	0	0	0	2
3	0	0	0	1	0	0	1	0	1	0	0	1	1	0	1	0	0	1	0	0	0	1
2	0	0	0	0	0	0	0	0	1	0	0	1	1	0	1	0	0	1	0	0	0	1
2	0	0	0	1	0	0	0	1	0	0	0	0	0	0	1	0	0	0	0	0	0	3
1	0	0	0	0	0	0	0	0	1	0	0	1	0	1	0	0	0	1	0	0	0	2
2	0	0	0	1	0	1	1	1	0	0	1	0	1	0	1	0	0	0	0	1	1	1
1	0	0	0	0	0	1	1	1	0	0	1	0	1	0	0	0	0	0	1	0	0	1
1	0	0	0	0	0	0	1	0	1	0	0	1	0	1	0	0	0	0	0	0	0	1
3	0	0	0	0	0	0	0	0	1	0	0	1	1	0	0	1	0	0	1	0	1	4
4	0	0	0	1	0	0	0	0	0	1	0	0	0	0	0	0	0	1	0	0	0	2
1	0	0	0	0	0	0	0	0	0	1	0	1	0	1	0	0	0	0	0	1	0	2
3	0	0	0	0	0	1	1	1	0	0	1	0	1	0	0	0	0	0	0	1	0	3
1	0	0	0	0	0	0	0	1	0	0	0	0	0	0	0	1	0	1	0	0	0	2
1	0	0	0	0	0	1	0	0	0	1	0	0	1	0	0	0	0	0	0	1	1	1
1	0	0	0	0	0	1	0	0	0	0	0	0	1	0	0	1	0	0	0	0	0	2
1	0	0	0	1	0	0	0	0	1	0	0	0	0	0	0	0	0	0	1	0	1	2
1	0	0	0	0	0	0	0	0	0	0	0	1	0	0	0	0	0	0	0	1	0	1
1	0	0	0	0	0	1	0	0	1	0	1	0	0	1	0	0	0	0	0	0	0	1
1	0	0	0	0	0	1	1	0	0	1	0	0	0	1	0	0	0	0	0	0	0	1
2	0	0	0	0	0	0	0	0	0	1	0	1	0	0	0	0	0	0	0	1	0	1
3	0	0	0	0	0	0	0	0	0	0	0	0	0	0	0	0	0	1	0	0	0	2
1	0	0	0	0	0	0	0	0	0	1	0	1	1	0	0	0	0	0	1	0	0	1
2	1	0	0	0	0	1	1	1	0	0	0	0	0	1	0	0	0	0	0	1	0	3
1	0	0	0	1	0	0	0	0	1	0	1	0	0	1	0	0	0	0	0	0	0	1
1	0	0	0	0	0	0	0	0	0	1	0	0	0	1	0	1	0	0	0	0	0	1
2	0	0	0	0	0	1	0	0	0	1	0	1	0	1	0	0	0	0	0	0	0	1
1	0	0	0	0	0	0	0	0	0	0	0	1	0	0	0	1	0	0	0	0	0	2
5	0	0	0	1	0	0	0	0	0	0	1	0	1	0	0	0	0	0	1	0	0	4
4	0	0	0	0	0	1	1	0	0	1	0	1	1	0	0	0	0	0	0	0	0	4
1	0	0	0	0	1	0	0	0	0	0	1	0	0	0	0	0	0	0	1	0	0	2
3	0	0	0	0	0	0	0	1	0	0	0	0	0	1	0	1	0	0	0	0	0	4
1	0	0	0	0	0	0	0	0	1	0	1	0	0	1	0	0	0	1	0	0	0	1
3	0	0	0	0	0	0	0	0	0	0	0	0	0	0	0	0	0	0	0	0	0	4
2	0	0	0	0	0	0	1	0	1	0	0	0	0	0	0	1	0	1	0	0	1	3
5	0	0	0	1	0	0	0	0	0	0	1	0	1	0	0	0	0	0	1	0	0	4
1	0	0	0	0	0	0	0	1	0	0	0	0	0	0	0	0	0	0	0	0	0	2
1	0	0	0	0	0	0	0	0	0	0	0	0	0	1	0	1	0	0	1	0	0	1
1	0	0	0	0	0	0	0	0	0	0	0	0	0	1	0	0	0	1	0	0	0	2
1	0	0	0	0	0	0	1	0	0	1	1	0	0	1	0	0	0	0	1	0	0	1
1	1	0	0	0	0	0	0	0	0	0	1	0	0	0	0	0	0	0	0	0	0	1
2	0	0	0	1	0	0	0	0	0	1	1	0	1	0	0	0	0	0	1	0	0	1
3	0	0	0	0	0	0	0	1	0	0	0	0	0	0	0	0	0	0	0	0	0	2
1	1	0	0	1	0	1	0	0	0	0	1	0	0	1	0	0	0	0	1	0	1	2
1	0	0	0	0	0	1	1	1	0	0	0	0	0	0	0	0	0	1	0	0	0	3
2	1	0	0	0	0	0	0	0	0	1	0	1	1	0	0	0	0	0	1	0	0	4
3	0	0	0	0	0	0	0	0	0	1	1	0	0	1	0	0	0	0	0	1	0	4
1	0	0	0	0	0	0	0	0	1	0	1	0	0	1	0	0	0	1	0	0	0	2
2	0	0	0	0	0	0	1	1	0	0	1	0	0	1	0	1	0	0	0	1	0	1
4	0	0	0	1	0	0	1	0	1	0	1	0	1	0	0	0	0	1	0	0	0	3
1	0	1	0	1	0	0	1	0	1	0	1	0	0	1	0	0	0	0	0	0	0	2
2	0	0	0	0	0	0	0	0	0	0	0	0	0	1	0	0	0	0	0	0	0	2
1	0	0	0	0	0	0	0	0	0	0	0	0	0	0	1	0	0	1	0	0	0	2
1	0	0	0	0	0	1	1	0	1	0	0	1	1	0	0	0	0	0	1	0	0	4
1	0	0	0	0	0	0	1	0	0	1	0	1	0	1	0	1	0	0	1	0	0	1
4	0	0	0	0	0	0	1	0	0	1	0	1	1	0	0	0	0	0	0	0	0	4
1	0	0	0	1	0	1	1	0	1	0	0	0	0	0	0	1	0	0	0	1	0	2
1	0	0	0	1	0	0	1	0	0	0	0	0	0	0	0	0	0	1	0	0	0	1
1	0	0	0	0	0	0	0	0	0	0	1	0	0	0	0	0	0	0	0	0	0	1
1	0	0	0	0	0	1	0	0	0	0	0	1	0	1	0	0	0	0	1	0	0	4
3	0	0	0	0	0	0	1	0	1	0	1	0	1	0	0	1	0	0	0	0	0	3
1	0	0	0	0	0	0	0	0	0	1	1	0	0	1	0	0	0	0	0	0	0	1
3	0	0	0	1	0	0	0	0	0	0	0	1	0	1	0	1	0	0	1	0	0	4
2	0	0	0	0	1	0	1	0	0	1	0	1	1	0	1	0	0	0	0	1	0	4
4	0	0	0	0	0	0	0	0	1	0	0	1	1	0	0	0	0	0	1	0	0	4
1	0	0	0	0	0	0	1	0	0	1	0	0	0	0	0	0	0	1	0	0	0	4
4	0	0	0	0	0	0	0	0	0	0	0	0	0	0	0	0	0	0	1	0	0	4
1	0	0	0	0	0	1	0	1	0	0	1	0	0	1	0	0	0	1	0	0	0	1
3	0	0	0	0	0	1	0	0	1	0	0	1	0	0	0	0	0	1	0	0	0	4
1	0	0	0	0	0	0	0	0	1	0	0	1	0	0	0	0	0	0	0	1	0	2
1	0	0	0	0	0	0	1	1	0	0	1	0	0	1	0	0	0	0	0	0	1	1
4	0	0	0	0	0	0	1	0	0	0	0	0	0	0	0	1	0	1	0	0	0	4
1	0	0	0	0	0	0	0	0	0	1	1	0	0	1	0	1	0	0	0	1	0	2
2	0	0	0	1	0	0	0	0	0	1	1	0	0	1	0	0	0	0	0	1	0	4
4	0	0	0	1	0	1	1	0	1	0	0	0	1	0	0	0	0	0	1	0	0	4
2	1	0	0	0	0	0	0	1	0	0	0	1	1	0	0	0	0	0	0	1	0	3
1	0	0	0	1	0	0	1	0	0	0	1	0	0	1	0	0	0	0	0	1	0	2
1	0	0	0	0	0	0	0	0	1	0	1	0	0	1	0	0	0	0	0	0	0	1
1	0	0	0	0	0	0	1	0	0	1	1	0	0	1	0	0	0	0	0	0	0	1
1	0	0	0	0	0	0	1	0	0	1	1	0	0	1	0	0	0	0	0	1	1	1
1	0	0	0	1	0	1	0	0	1	0	1	0	1	0	0	0	0	0	0	0	0	2
2	0	0	0	0	0	0	0	0	0	0	1	0	1	0	0	0	0	0	0	1	0	4
2	0	0	0	1	0	1	1	0	0	0	0	0	0	0	0	0	0	0	0	1	0	4
1	0	0	0	0	0	0	1	0	0	0	0	0	0	0	0	0	0	0	1	0	0	4
1	0	0	0	0	0	0	0	0	0	0	0	0	0	0	0	0	0	0	1	0	0	4
1	0	0	0	1	0	1	0	0	1	0	1	0	0	1	0	0	0	0	0	0	0	1
2	0	0	0	1	0	1	0	0	1	0	1	0	1	0	1	0	0	0	0	0	0	4
2	0	0	0	0	0	0	0	0	0	1	0	0	0	0	0	0	0	1	0	0	0	3
1	0	0	0	0	0	0	1	0	1	0	0	1	1	0	0	1	0	0	1	0	1	3
3	0	0	0	0	0	0	1	0	1	0	1	0	1	0	0	0	0	1	0	0	0	4
1	0	0	0	1	0	1	0	0	1	0	0	1	1	0	0	0	0	1	0	0	0	1
1	0	0	0	0	0	0	1	0	0	0	0	0	0	0	0	1	0	1	0	0	0	3
4	0	0	0	0	0	0	1	0	1	0	1	0	0	1	0	0	0	1	0	0	0	4
4	1	0	0	0	0	0	1	0	0	1	0	1	0	1	0	0	0	0	1	0	0	3
2	0	0	0	0	0	0	1	0	0	0	0	1	0	0	0	0	0	0	1	0	0	4
1	0	0	0	0	0	1	0	0	0	1	0	1	0	1	0	0	0	0	0	1	0	1
1	0	0	0	0	0	0	1	0	0	0	0	0	0	0	0	0	0	0	1	0	0	4
4	0	0	0	0	0	0	0	0	0	1	0	1	1	0	0	0	0	1	0	0	0	4
3	0	0	0	1	0	0	1	0	1	0	0	1	1	0	0	0	0	0	1	0	0	2
2	0	0	0	1	0	0	1	0	0	1	0	0	0	0	1	0	0	0	1	0	0	3
2	0	0	0	0	0	1	0	0	1	0	1	0	0	1	0	0	0	0	0	1	0	1
2	0	0	0	0	0	1	1	0	0	0	0	0	0	0	0	1	0	0	0	0	0	3
3	0	0	0	0	0	0	1	0	0	0	0	0	0	0	0	0	0	0	1	0	0	3
3	0	0	0	0	0	1	0	0	1	0	1	0	0	1	0	0	0	0	1	0	1	4
1	0	0	0	1	0	0	0	0	0	0	0	0	0	0	0	0	0	0	0	0	0	3
2	0	0	0	0	0	1	1	0	0	0	0	1	0	0	0	0	0	0	1	0	0	3
3	0	0	0	0	0	0	1	0	0	0	0	1	0	1	0	0	0	1	0	0	1	4
2	0	0	0	0	0	1	0	0	1	0	0	0	0	0	0	0	0	0	0	0	0	4
3	0	0	0	0	0	0	1	0	0	1	0	1	1	0	0	0	0	0	0	1	0	3
2	0	0	0	0	0	0	0	1	0	0	1	0	0	0	0	0	0	0	0	0	0	3
4	0	0	0	0	1	0	0	0	0	1	1	0	0	1	0	1	0	0	0	1	0	3
2	0	0	0	0	0	1	0	0	0	1	1	0	0	1	0	0	0	0	0	0	0	2
1	0	0	0	0	0	0	0	0	0	1	1	0	0	1	0	0	0	0	0	1	0	1
1	0	0	0	0	0	0	1	1	0	0	0	1	0	0	0	0	0	0	0	1	0	2
2	0	0	0	1	0	0	0	0	0	0	0	0	0	1	0	0	0	0	1	0	0	4
3	0	0	0	0	0	0	0	0	0	0	0	0	0	0	0	1	0	0	0	0	0	2
3	0	0	0	1	0	0	0	0	0	0	0	0	0	0	1	0	0	1	0	0	0	3
2	0	0	0	0	0	0	1	0	0	1	1	0	0	1	0	0	0	0	0	0	0	4
5	0	0	0	0	0	1	0	0	0	1	0	1	1	0	0	0	0	1	0	0	0	4
1	1	0	0	0	0	0	1	0	0	0	1	0	1	0	0	0	0	0	0	1	0	3
4	0	0	0	0	0	0	1	0	1	0	0	1	0	1	0	1	0	1	0	0	0	4
2	0	0	0	1	0	1	0	0	1	0	0	1	0	1	0	0	1	0	0	0	0	3
3	0	0	0	1	0	1	0	0	1	0	0	1	0	1	0	0	1	0	0	0	0	3
2	0	0	0	0	0	0	1	0	0	0	0	0	0	0	0	1	0	0	0	0	0	3
2	0	0	0	0	0	0	0	0	0	0	0	0	0	0	0	0	0	0	1	0	0	4
1	0	0	0	1	0	0	0	0	0	0	0	0	0	0	0	0	0	0	0	1	1	3
2	1	0	0	0	0	0	0	0	1	0	1	0	1	0	0	0	0	0	0	1	0	4
4	1	0	0	1	0	0	0	0	0	1	0	1	1	0	1	0	0	1	0	0	0	3
2	0	0	0	0	0	0	0	1	0	0	0	0	0	0	0	0	0	1	0	0	0	2
2	0	0	0	0	0	1	1	1	0	0	1	0	0	0	0	0	0	0	1	0	0	2
4	0	0	0	0	0	0	1	0	0	1	0	1	0	1	0	0	0	0	0	1	0	1
4	0	0	0	0	0	0	0	1	0	0	0	0	1	0	0	0	0	0	0	1	0	1
2	0	0	0	0	0	0	1	0	1	0	1	0	0	1	0	0	0	1	0	0	0	1
3	0	0	0	0	0	0	0	0	0	1	1	0	1	0	0	0	0	0	1	0	0	3
2	0	0	0	0	0	0	0	1	0	0	0	0	0	1	0	0	0	0	0	1	0	1
5	0	0	0	1	0	0	0	0	0	0	1	0	0	0	0	0	0	0	1	0	0	4
3	0	0	0	0	0	0	0	0	1	0	1	0	0	1	0	0	0	1	0	0	0	4
2	0	0	0	0	0	0	0	0	1	0	0	0	0	1	0	0	0	1	0	0	0	4
2	0	0	0	0	0	0	1	0	1	0	1	0	0	0	0	0	0	0	0	0	0	2
2	0	0	0	0	0	1	1	0	0	0	1	0	0	0	0	1	0	0	1	0	0	2
4	0	0	0	0	0	0	0	0	1	0	0	0	1	0	0	0	0	0	1	0	0	4
2	0	0	0	0	0	0	0	0	0	1	0	0	0	0	0	0	0	0	0	0	0	2
1	0	0	0	0	0	0	1	0	0	1	1	0	0	1	0	0	0	0	0	0	1	1
1	0	0	0	0	0	0	1	0	1	0	0	0	0	1	1	0	0	0	0	0	0	3
1	0	0	0	1	0	1	1	0	1	0	1	0	1	0	0	0	0	0	0	0	0	1
1	1	0	0	1	0	0	0	0	1	0	0	0	0	1	0	1	0	1	0	0	0	1
3	0	0	0	0	0	0	0	1	0	0	0	0	0	1	0	0	0	0	0	0	0	1
1	0	0	0	1	0	0	1	0	1	0	0	1	1	0	0	0	1	0	1	0	1	1
2	0	0	0	1	0	0	0	0	1	0	0	1	1	0	0	0	1	0	1	0	0	1
1	0	0	0	0	0	0	0	0	0	1	1	0	0	1	0	0	0	0	0	1	0	1
3	0	0	0	0	0	0	0	0	0	1	0	1	0	0	0	0	0	0	1	0	0	2
1	0	0	0	0	0	0	1	0	1	0	0	1	0	1	0	0	0	0	0	0	0	1
2	0	0	0	0	0	0	1	0	1	0	0	1	0	1	0	1	0	0	0	0	0	2
2	0	0	0	0	0	1	1	1	0	0	1	0	1	0	0	0	0	1	0	0	0	2
2	0	0	0	1	0	0	0	0	0	0	0	0	0	0	1	0	0	0	0	1	0	1
1	0	0	0	1	0	0	0	0	0	0	0	0	0	0	1	0	0	1	0	0	0	1
3	0	0	0	0	0	0	0	0	0	0	0	0	0	0	0	0	0	0	0	1	1	2
3	0	0	0	0	0	0	1	0	0	1	0	1	1	0	0	0	0	0	0	0	0	3
2	0	0	0	1	0	1	1	0	1	0	1	0	0	1	1	0	0	0	0	0	0	3
1	0	0	0	0	0	0	0	0	0	0	0	0	0	0	0	0	0	0	0	0	0	2
2	0	0	0	0	0	0	0	0	0	1	1	0	1	0	0	0	0	0	1	0	0	2
3	0	0	0	0	0	0	1	0	1	0	0	1	1	0	0	0	0	0	1	0	1	1
7	0	0	0	0	0	0	0	0	1	0	0	0	0	1	0	1	0	0	0	1	0	4
1	0	0	0	0	0	0	0	0	0	1	0	0	0	0	0	0	0	1	0	0	0	2
1	0	0	0	0	0	0	1	1	0	0	1	0	0	1	0	0	0	0	0	0	0	1
7	0	0	0	1	0	0	1	0	0	1	0	1	1	0	0	0	0	0	1	0	0	3
3	0	0	0	0	0	0	0	0	1	0	1	0	0	0	0	0	0	0	1	0	0	4
7	0	0	0	0	1	0	0	0	0	1	0	1	0	1	0	0	0	0	0	1	1	4
1	0	0	0	1	0	0	0	0	0	0	0	0	0	0	0	0	0	0	1	0	0	4
3	0	0	0	0	0	0	0	1	0	0	0	0	1	0	0	0	0	1	0	0	0	2
4	0	0	0	0	0	0	0	0	0	1	0	1	1	0	0	0	0	0	0	0	0	4
1	0	0	0	1	0	0	1	1	0	0	0	0	0	0	0	0	0	0	0	0	0	1
2	0	0	0	0	0	0	0	0	0	0	0	0	0	0	0	0	0	0	0	1	0	2
1	1	0	0	1	0	1	1	1	0	0	1	0	0	1	0	1	0	0	0	0	1	2
1	0	0	0	1	0	1	0	0	0	0	0	0	0	0	0	0	0	0	1	0	0	3
1	0	0	0	0	0	0	0	0	1	0	1	0	1	0	0	1	0	0	0	0	0	2
5	0	0	0	0	0	0	1	0	1	0	0	1	1	0	0	0	0	0	0	0	0	2
2	0	0	0	1	0	0	0	0	0	0	0	0	0	0	0	1	0	1	0	0	0	2
4	0	0	0	0	0	0	0	1	0	0	0	0	0	0	0	0	0	1	0	0	0	3
2	0	0	0	0	0	0	0	0	0	1	0	1	0	1	0	0	0	0	0	0	0	2
2	0	0	0	0	0	1	0	0	0	1	1	0	0	1	0	0	0	0	1	0	0	2
1	0	0	0	1	0	0	0	0	0	0	0	0	0	0	0	0	0	0	0	0	0	1
2	0	0	0	1	0	1	0	0	1	0	0	1	0	1	0	1	0	1	0	0	0	1
1	0	0	0	0	0	0	0	1	0	0	0	1	0	1	0	1	0	0	0	0	0	1
1	0	0	0	0	0	0	0	0	1	0	0	1	1	0	0	0	0	0	1	0	0	1
2	0	0	0	1	0	0	1	0	1	0	0	0	0	1	0	0	0	0	0	0	0	2
2	0	0	0	0	0	1	1	1	0	0	0	1	0	1	0	1	0	0	0	0	0	3
2	0	0	0	0	1	1	0	1	0	0	0	1	0	0	0	0	0	0	1	0	0	4
1	0	0	0	1	0	1	0	0	0	0	1	0	0	0	0	0	0	0	1	0	0	3
4	0	0	0	0	0	0	0	1	0	0	1	0	0	1	0	0	0	0	1	0	1	4
1	1	0	0	1	0	0	1	0	1	0	1	0	0	1	0	1	0	0	0	0	0	1
4	0	0	0	0	0	0	0	0	0	1	1	0	0	1	0	1	0	1	0	0	0	3
2	0	0	0	0	0	1	0	0	0	1	1	0	0	1	0	0	0	0	0	1	1	1
3	0	0	0	1	0	0	0	1	0	0	0	0	0	1	0	0	0	1	0	0	1	3
1	0	0	0	0	0	0	0	0	1	0	0	1	0	0	0	0	0	0	0	0	0	4
1	0	0	0	0	0	0	0	0	1	0	0	1	0	1	0	0	0	0	0	1	1	1
1	0	0	0	1	0	0	1	0	1	0	1	0	0	1	0	0	0	0	0	0	0	1
2	0	0	0	0	0	0	0	0	1	0	0	1	0	1	0	0	0	1	0	0	0	2
6	0	0	0	0	0	0	0	0	0	0	0	0	0	0	0	0	0	0	0	1	0	3
3	0	0	0	1	0	0	0	0	1	0	0	0	0	0	0	0	0	1	0	0	0	3
3	0	0	0	0	0	0	0	1	0	0	0	0	0	0	0	0	0	0	0	0	0	2
3	0	0	0	1	0	0	0	0	1	0	0	0	0	1	0	0	0	0	0	0	0	3
2	0	0	0	0	0	1	0	0	1	0	0	1	1	0	0	0	0	1	0	0	0	2
1	0	0	0	0	0	0	0	0	0	0	0	0	0	0	0	0	0	1	0	0	0	2
1	0	0	0	1	0	0	0	0	0	0	1	0	0	0	1	0	0	1	0	0	0	2
1	0	0	0	1	0	0	0	0	0	0	0	0	0	0	0	0	0	0	0	0	0	3
1	0	0	0	1	0	0	1	0	0	0	0	0	0	1	0	0	0	0	1	0	1	4
1	0	0	0	0	0	0	0	0	0	0	0	0	0	0	1	0	0	1	0	0	1	2
1	0	0	0	0	0	0	0	0	0	0	0	0	0	0	0	0	0	0	0	0	0	4
1	0	0	0	1	0	0	0	0	0	0	0	0	0	0	0	0	0	1	0	0	0	3
3	0	0	0	1	0	1	1	0	0	0	1	0	0	0	0	1	0	0	0	1	1	3
1	0	0	0	0	0	0	0	0	0	0	0	0	0	0	0	0	0	1	0	0	0	2
5	0	0	0	0	0	0	0	1	0	0	0	0	1	0	0	0	0	1	0	0	0	3
1	0	0	0	0	0	0	0	1	0	0	0	0	0	1	0	0	0	0	0	0	0	1
1	0	0	0	0	0	1	0	0	1	0	1	0	1	0	0	0	0	0	0	0	0	1
1	0	0	0	0	0	0	1	0	0	1	0	1	1	0	0	0	0	0	0	1	1	3
1	0	0	0	0	0	0	1	0	1	0	0	1	0	1	0	0	0	0	0	0	0	1
3	0	0	0	1	0	0	0	0	0	0	0	0	0	0	0	0	0	0	1	0	0	2
4	0	0	0	0	0	0	0	0	0	0	0	0	0	1	0	0	0	0	0	1	0	3
1	0	0	0	0	0	0	0	0	0	1	0	1	1	0	0	0	0	0	1	0	0	2
1	0	0	0	1	0	0	1	0	0	0	1	0	0	1	0	1	0	0	0	0	0	1
1	0	0	0	0	0	0	0	0	0	0	1	0	0	0	0	0	0	1	0	0	0	3
6	0	0	0	0	0	0	1	0	1	0	0	1	1	0	0	1	0	1	0	0	0	4
1	0	0	0	1	0	0	0	0	0	1	1	0	1	0	0	0	0	0	1	0	0	1
2	0	0	0	1	0	0	0	0	0	1	0	1	0	0	0	1	0	1	0	0	0	1
2	1	0	0	0	0	0	0	0	0	0	0	0	0	0	0	0	0	0	1	0	0	4
1	0	0	0	0	0	0	0	0	0	0	1	0	0	1	0	0	0	0	1	0	1	3
3	0	0	0	0	0	0	0	0	0	0	1	0	0	0	0	0	0	0	1	0	0	3
5	0	0	0	1	0	0	0	0	1	0	0	1	1	0	0	0	0	0	1	0	0	4
2	0	0	0	0	0	0	0	0	1	0	0	0	1	0	0	0	0	0	1	0	0	2
2	0	0	0	0	0	0	0	0	1	0	1	0	1	0	0	0	0	0	0	1	0	4
1	0	0	0	0	0	1	1	0	0	1	0	1	1	0	0	0	0	1	0	0	0	1
6	0	0	0	0	0	0	0	0	0	1	0	1	1	0	0	0	0	1	0	0	0	4
3	0	0	0	1	0	0	1	0	0	1	0	0	1	0	0	0	0	0	1	0	0	4
2	0	0	0	1	0	1	0	1	0	0	1	0	0	0	1	0	0	0	0	0	0	3
2	0	0	0	0	0	0	0	0	0	1	0	0	1	0	0	0	0	0	0	0	0	3
2	0	0	0	0	0	0	0	0	0	0	1	0	0	0	0	1	0	0	1	0	1	4
3	0	0	0	0	0	0	0	0	0	1	1	0	0	1	0	0	0	0	0	0	0	2
2	0	0	0	1	0	0	0	0	0	1	1	0	1	0	0	0	0	0	1	0	0	1
3	0	0	0	0	0	0	0	0	0	0	1	0	0	0	0	1	0	0	0	0	0	4
4	0	0	0	1	0	0	0	0	1	0	0	1	1	0	0	0	0	1	0	0	0	4
7	0	0	0	0	0	0	0	0	0	1	0	0	0	1	0	0	0	0	0	1	0	3
7	0	0	0	0	0	0	0	0	0	1	0	0	1	0	0	0	0	0	1	0	0	3
1	0	0	0	0	0	0	1	0	1	0	1	0	0	1	0	0	0	0	1	0	0	1
3	0	0	0	0	0	0	0	0	0	1	1	0	0	1	0	1	0	1	0	0	0	1
1	0	0	0	0	0	0	0	0	1	0	0	1	0	1	0	0	0	0	0	1	0	2
2	0	0	0	1	0	0	1	0	1	0	1	0	0	1	0	0	0	0	0	0	0	4
6	0	0	0	0	0	1	0	0	0	1	1	0	1	0	0	0	0	0	1	0	0	3
2	0	0	0	0	0	0	0	0	0	0	0	0	0	1	0	0	0	0	1	0	0	1
5	0	0	0	0	0	0	1	0	0	1	0	1	0	1	0	0	0	1	0	0	0	3
1	0	0	0	0	0	0	0	0	0	1	0	0	1	0	0	0	0	1	0	0	0	2
2	0	0	0	1	0	1	0	0	0	0	0	0	0	0	0	0	0	0	1	0	0	4
1	0	0	0	0	0	0	0	1	0	0	0	0	0	0	1	0	0	0	1	0	0	2
2	0	0	0	1	0	0	1	0	1	0	0	1	1	0	0	0	0	0	0	1	0	4
2	0	0	0	0	1	0	0	0	0	1	0	0	0	1	0	1	0	1	0	0	0	3
7	0	0	0	0	0	0	0	0	0	1	0	1	1	0	0	0	0	0	0	0	0	4
4	0	0	0	0	0	0	0	0	1	0	1	0	0	1	0	0	0	0	1	0	0	4
3	0	0	0	0	0	0	0	0	0	1	1	0	1	0	0	0	0	0	0	1	0	2
6	0	0	0	0	0	0	0	0	0	0	0	0	0	1	1	0	0	1	0	0	0	3
1	0	0	0	0	0	0	0	0	0	0	0	0	0	0	0	0	0	0	0	0	0	2
2	0	0	0	1	0	1	1	0	1	0	1	0	0	1	0	0	0	1	0	0	0	2
3	0	0	0	0	0	0	0	0	1	0	0	0	1	0	0	0	0	1	0	0	0	4
1	0	0	0	1	0	0	1	0	0	0	0	0	0	1	0	0	0	0	1	0	0	2
1	1	0	0	0	0	0	0	0	1	0	0	1	0	1	0	1	0	0	1	0	1	1
2	0	0	0	0	0	0	0	0	0	1	0	1	0	1	0	0	0	0	0	0	0	1
3	0	0	0	0	0	1	0	0	0	0	0	1	0	1	0	0	0	0	0	1	0	4
1	0	0	0	0	0	0	1	1	0	0	0	1	0	1	0	0	0	1	0	0	0	1
3	0	0	0	1	0	0	0	0	1	0	1	0	1	0	0	0	0	1	0	0	0	3
2	0	0	0	0	0	0	1	0	1	0	0	1	0	1	0	1	0	0	1	0	0	4
4	0	0	0	0	0	0	0	0	0	1	0	1	1	0	0	0	0	0	0	1	1	4
4	0	0	0	0	0	0	0	0	0	1	0	1	1	0	0	0	0	0	1	0	0	4
2	0	0	0	1	0	0	1	0	0	0	1	0	0	1	0	1	0	1	0	0	0	2
3	0	0	0	0	0	0	0	1	0	0	0	0	0	0	0	0	0	0	0	0	0	2
1	0	0	0	0	0	0	0	0	0	0	0	0	0	0	0	1	0	0	0	1	1	1
2	0	0	0	0	0	0	0	0	0	1	1	0	1	0	0	0	0	0	0	1	0	1
4	0	0	0	1	0	0	0	0	0	0	0	0	0	1	1	0	0	0	0	0	0	4
1	1	0	0	0	0	0	0	0	1	0	0	1	0	1	0	1	0	0	0	0	1	1
2	0	0	0	1	0	0	1	1	0	0	1	0	0	1	0	0	0	1	0	0	0	1
1	0	0	0	0	0	0	1	0	0	1	0	1	0	1	0	0	0	1	0	0	0	1
2	0	0	0	1	0	1	1	0	0	0	1	0	0	0	0	0	0	0	0	1	0	3
1	0	0	0	1	0	0	1	0	0	1	1	0	1	0	0	0	0	0	0	0	0	1
2	0	0	0	0	0	0	0	0	1	0	1	0	1	0	0	1	0	0	0	1	0	1
1	0	0	0	0	0	0	0	0	0	1	0	0	0	1	0	0	0	0	0	1	0	3
2	0	0	0	0	0	0	1	0	0	0	1	0	0	1	0	0	0	1	0	0	0	2
5	0	0	0	0	0	0	1	0	0	1	0	1	1	0	0	1	0	0	1	0	0	3
1	0	0	0	0	0	0	1	0	0	1	0	1	1	0	0	0	0	0	0	0	0	1
7	0	0	0	1	0	0	0	0	0	1	0	0	0	1	0	0	0	0	0	0	0	3
3	0	0	0	1	0	0	0	0	1	0	0	0	0	1	0	1	0	0	0	0	0	3
2	0	0	0	1	0	0	0	0	0	0	1	0	0	0	1	0	1	1	0	0	1	2
1	0	0	0	1	0	0	0	0	1	0	0	1	0	1	0	0	0	0	0	0	0	1
1	0	0	0	0	0	1	1	0	0	0	0	0	0	0	0	0	0	0	0	1	0	3
4	0	0	0	0	0	1	0	0	1	0	1	0	1	0	0	1	0	0	0	1	0	3
2	0	0	0	0	1	1	0	0	0	0	0	0	0	0	0	1	0	0	1	0	0	4
1	0	0	0	0	0	0	0	0	1	0	1	0	1	0	0	1	0	0	0	0	1	4
3	0	0	0	0	0	0	0	0	1	0	1	0	1	0	0	0	0	0	0	0	0	4
2	0	0	0	1	0	0	0	0	0	0	0	0	0	0	0	0	0	1	0	0	0	4
1	0	0	0	1	0	0	0	0	1	0	1	0	0	1	0	0	0	0	0	0	0	1
1	0	0	0	1	0	0	1	1	0	0	1	0	0	1	0	0	0	1	0	0	0	1
5	0	0	0	0	0	0	0	0	0	1	0	1	1	0	0	0	0	0	0	0	0	4
3	0	0	0	1	0	1	1	0	1	0	1	0	0	1	0	0	0	1	0	0	0	4
4	0	0	0	0	0	0	1	0	0	1	0	1	1	0	0	0	0	0	0	1	0	3
1	0	0	0	1	0	1	1	0	0	1	1	0	1	0	1	0	0	0	0	0	1	1
3	0	0	0	0	0	0	1	1	0	0	1	0	0	1	0	1	0	0	0	1	0	1
3	0	0	0	0	0	1	0	0	0	1	0	1	1	0	0	0	0	1	0	0	0	1
3	0	0	0	0	1	0	0	0	1	0	1	0	1	0	0	1	0	0	0	1	0	2
1	0	0	0	1	0	1	1	0	0	1	0	1	0	1	0	0	0	0	0	0	0	1
1	0	0	0	0	0	1	1	0	0	1	1	0	0	0	0	0	0	1	0	0	0	2
1	1	0	0	0	0	1	0	0	0	1	1	0	1	0	0	1	0	0	0	1	0	2
5	0	0	0	1	0	0	0	0	0	0	0	0	0	0	0	0	0	0	0	1	1	4
1	0	0	0	0	0	1	0	0	0	1	0	1	1	0	1	0	0	1	0	0	0	1
2	0	0	0	0	0	1	0	0	0	1	1	0	1	0	0	0	0	1	0	0	0	2
2	0	0	0	0	1	1	1	0	1	0	1	0	0	1	0	1	0	0	1	0	0	1
2	0	0	0	0	0	0	1	0	0	0	0	1	0	1	0	0	0	0	0	1	0	2
1	0	0	0	0	0	0	1	0	0	0	0	0	0	0	0	1	0	0	0	0	0	2
2	0	0	0	0	0	0	0	0	0	0	0	0	0	0	0	0	0	0	0	0	0	3
1	0	0	0	0	0	0	0	0	0	0	0	0	0	0	0	1	0	0	0	0	0	3
2	0	0	0	0	0	1	0	0	0	0	0	0	0	0	0	0	0	1	0	0	0	3
3	0	0	0	1	0	1	1	0	0	0	0	0	0	0	0	0	0	0	1	0	0	4
3	0	0	0	0	0	0	0	0	0	0	0	0	0	0	0	0	0	0	0	0	0	4
1	0	0	0	0	0	0	1	0	0	1	1	0	1	0	0	1	0	1	0	0	0	1
1	0	0	0	0	0	0	0	0	1	0	1	0	0	1	0	0	0	0	0	0	0	2
2	0	0	0	1	0	0	1	0	0	1	0	0	0	1	0	0	0	0	1	0	0	1
2	0	0	0	0	0	1	1	0	1	0	1	0	0	1	0	1	0	0	0	0	0	4
3	0	0	0	0	0	1	0	0	1	0	0	1	1	0	0	0	0	0	0	1	0	3
2	0	0	0	0	0	0	0	0	0	0	0	0	0	0	0	0	0	1	0	0	0	3
4	0	0	0	0	0	0	1	0	1	0	0	1	0	1	0	0	0	0	0	1	0	4
1	0	0	0	0	0	1	1	0	0	0	0	0	0	0	0	1	0	1	0	0	0	2
1	0	0	0	0	0	0	0	0	0	1	0	1	0	1	0	0	0	0	0	1	0	1
1	0	0	0	0	0	0	0	0	0	1	1	0	0	0	0	0	0	1	0	0	0	1
2	0	0	0	0	0	0	1	0	0	0	0	0	0	0	0	1	0	0	0	0	0	1
3	0	0	0	0	0	0	1	0	0	1	1	0	0	1	0	0	0	1	0	0	0	4
1	0	0	0	0	0	1	0	0	1	0	1	0	0	1	0	0	0	1	0	0	0	1
3	0	0	0	1	0	0	1	0	1	0	1	0	1	0	0	0	0	0	0	1	0	4
1	0	0	0	0	0	0	1	0	1	0	0	1	0	0	0	1	0	0	0	0	0	1
1	0	0	0	1	0	0	0	0	1	0	0	0	0	0	0	0	0	0	0	0	0	2
2	0	0	0	0	0	1	1	0	0	0	1	0	0	0	0	0	0	0	0	1	0	4
1	0	0	0	0	0	0	1	0	0	0	0	0	0	0	0	0	0	1	0	0	1	2
2	0	0	0	0	1	0	0	1	0	0	1	0	0	1	0	1	0	0	1	0	0	4
2	1	0	0	0	0	0	0	0	0	0	0	0	0	0	0	0	1	0	0	0	0	3
3	1	0	0	1	0	0	0	0	0	0	0	0	0	0	0	0	1	0	0	0	0	3
2	0	0	0	0	0	0	0	0	1	0	1	0	1	0	0	1	0	1	0	0	0	1
1	0	0	0	1	0	1	0	0	1	0	0	0	0	1	0	0	0	1	0	0	0	2
1	0	0	0	1	0	0	0	0	0	1	1	0	0	1	0	0	0	1	0	0	0	1
3	0	0	0	0	0	1	1	0	0	1	1	0	1	0	0	1	0	0	1	0	0	1
5	1	0	0	0	0	0	0	0	1	0	0	1	1	0	0	0	0	0	0	1	0	4
1	0	0	0	0	0	0	0	0	0	0	0	0	0	0	0	1	0	0	1	0	0	3
2	1	0	0	0	0	0	0	1	0	0	0	1	0	1	0	0	0	0	0	1	0	2
3	0	0	0	0	0	0	1	0	1	0	0	1	0	1	0	0	0	0	1	0	0	3
1	0	0	0	0	0	1	0	0	1	0	1	0	1	0	0	0	0	1	0	0	0	1
2	1	0	0	1	0	0	0	0	0	1	0	1	1	0	0	0	0	1	0	0	0	4
1	0	0	0	1	0	0	0	0	0	1	0	0	0	1	0	0	0	0	1	0	0	3
2	0	0	0	0	0	0	1	0	0	0	0	0	0	1	0	1	0	0	1	0	0	2
3	0	0	0	1	0	0	1	0	1	0	1	0	0	1	0	0	0	0	0	0	0	4
1	0	0	0	0	0	1	1	0	0	0	0	1	0	0	0	0	0	1	0	0	0	2
2	0	0	0	0	0	0	1	0	0	0	0	0	0	0	0	0	0	1	0	0	0	2
1	1	0	0	0	0	0	0	0	1	0	0	0	0	0	0	0	0	0	1	0	1	4
1	0	0	0	0	0	0	1	0	1	0	0	1	0	1	0	0	0	0	0	0	0	2
3	0	0	0	0	0	1	1	0	1	0	0	0	0	0	0	0	0	1	0	0	0	4
1	1	0	0	0	0	0	0	0	0	0	0	0	0	0	0	0	0	1	0	0	0	3
2	0	0	0	0	0	0	0	0	1	0	1	0	1	0	0	1	0	0	1	0	1	2
2	0	0	0	1	0	1	0	0	1	0	0	1	1	0	0	0	0	1	0	0	0	2
1	0	0	0	0	0	1	0	0	1	0	1	0	0	1	0	0	0	0	0	1	1	1
2	0	0	0	0	0	0	1	0	0	0	1	0	0	0	0	0	0	0	0	1	0	3
1	0	0	0	0	0	1	0	0	1	0	0	0	0	0	0	0	0	0	0	1	0	3
1	0	0	0	0	0	0	0	0	0	0	0	0	0	0	0	1	0	1	0	0	0	2
2	0	0	0	1	0	0	0	0	1	0	1	0	0	1	0	0	0	0	1	0	0	4
2	0	0	0	0	1	0	0	1	0	0	1	0	0	0	0	1	0	0	0	0	0	3
2	0	0	0	0	0	0	0	0	0	0	0	0	0	0	0	0	0	0	0	0	0	3
3	0	0	0	1	0	0	1	0	0	0	0	0	0	1	0	1	0	1	0	0	0	4
1	0	0	0	0	0	0	0	0	0	1	0	1	0	1	0	0	0	1	0	0	0	3
3	0	0	0	0	0	0	0	0	0	1	1	0	1	0	0	0	0	0	0	1	0	4
2	0	0	0	0	0	0	0	0	0	0	0	0	0	0	0	0	0	0	0	1	0	4
3	0	0	0	0	0	0	0	0	0	1	1	0	0	1	0	0	0	0	0	0	0	4
1	0	0	0	0	0	0	0	0	0	0	0	1	0	1	0	0	0	0	0	1	0	1
1	1	0	0	0	0	0	0	0	0	0	1	0	0	1	0	0	0	0	0	0	0	1
1	0	0	0	1	0	0	0	1	0	0	0	0	0	0	0	0	0	0	0	0	0	1
2	0	0	0	0	0	0	1	0	0	0	0	0	0	0	0	0	0	0	0	0	0	3
2	0	0	0	1	0	1	0	0	1	0	0	0	0	1	0	0	0	0	0	1	0	3
1	0	0	0	1	0	0	1	0	0	0	0	0	0	0	0	0	0	1	0	0	0	2
2	0	0	1	1	0	0	1	0	0	0	0	0	0	1	0	0	0	0	0	1	0	2
2	0	0	0	0	0	0	0	0	0	0	0	0	0	0	0	0	0	0	1	0	0	3
2	0	0	0	0	0	0	0	0	1	0	0	1	1	0	0	1	0	1	0	0	0	1
1	0	0	0	1	0	0	1	0	0	0	0	0	0	1	0	0	0	0	0	0	0	1
2	0	0	0	1	0	1	0	0	1	0	0	0	1	0	1	0	0	1	0	0	0	4
2	0	0	0	0	0	0	1	0	1	0	0	1	0	1	0	1	0	0	0	1	0	3
2	0	0	0	1	0	0	1	0	0	1	1	0	0	1	0	1	0	0	1	0	0	2
2	0			0	0	0	1	0	1	0	1	0	0	1	0	0	0	0	1	0	0	3
1	0	0	0	0	0	0	1	1	0	0	0	0	0	0	0	0	0	0	0	0	0	1
2	0	0	0	0	0	0	0	1	0	0	1	0	0	0	0	0	0	0	0	1	1	2
3	0	0	0	1	0	0	1	0	1	0	0	0	0	0	1	0	0	1	0	0	0	3
2	0	0	0	0	0	0	1	0	0	1	1	0	0	1	0	0	0	0	0	0	0	2
1	0	0	0	0	0	0	0	0	0	0	0	0	0	0	0	1	0	0	1	0	0	3
3	0	0	0	0	0	0	1	0	0	1	0	1	0	1	0	1	0	1	0	0	0	2
1	0	0	0	0	0	0	0	1	0	0	1	0	0	1	0	0	0	0	0	0	0	1
1	0	0	0	0	0	0	1	0	0	0	0	0	0	0	0	0	0	0	1	0	0	3
1	0	0	0	0	0	1	0	0	0	0	0	1	0	1	0	1	0	0	0	1	0	1
2	0	0	0	0	0	0	0	0	0	0	0	0	0	0	0	1	0	0	0	0	0	3
1	0	0	0	0	0	0	0	0	0	0	0	0	0	0	0	1	0	1	0	0	0	1
1	0	0	0	0	0	0	1	0	1	0	1	0	0	0	0	0	0	0	0	0	0	1
1	0	0	0	0	0	0	0	0	1	0	0	0	0	1	0	0	0	0	0	0	0	3
4	0	0	0	0	0	0	1	0	1	0	1	0	0	1	0	0	0	0	0	1	0	3
2	0	0	0	0	0	0	0	0	0	1	1	0	1	0	0	1	0	1	0	0	0	1
3	0	0	0	1	0	0	1	0	0	0	1	0	0	1	0	0	0	0	0	0	0	3
2	0	0	0	0	1	0	1	0	1	0	1	0	0	0	0	1	0	0	1	0	0	4
1	0	0	0	0	0	0	0	0	1	0	1	0	0	1	0	0	0	1	0	0	0	1
3	0	0	0	1	0	0	0	0	0	1	0	1	0	1	0	0	0	0	0	0	0	4
1	0	0	0	1	0	1	1	0	0	0	1	0	0	1	0	0	0	0	0	0	0	2
1	0	0	0	0	0	1	0	0	0	0	1	0	0	1	0	0	0	0	0	0	0	1
3	0	0	0	0	0	0	0	0	1	0	0	1	0	1	0	1	0	1	0	0	0	2
6	0	0	0	0	0	0	1	0	0	1	0	0	0	1	0	1	0	0	0	1	0	4
2	0	0	0	1	0	0	1	0	1	0	1	0	0	1	0	0	0	0	0	0	0	1
2	0	0	0	1	0	0	1	0	0	0	1	0	0	0	0	0	0	0	0	1	0	4
3	0	0	0	0	0	0	0	0	0	1	1	0	0	1	0	0	0	1	0	0	0	4
1	0	0	0	0	0	0	1	0	0	0	1	0	0	1	0	1	0	1	0	0	1	4
3	0	1	0	0	0	0	1	0	0	1	0	1	1	0	0	1	0	0	1	0	1	4
3	0	0	0	0	0	0	0	0	0	1	1	0	0	1	0	0	0	0	0	1	0	4
3	0	0	0	0	0	0	0	0	1	0	1	0	1	0	0	0	0	1	0	0	0	3
1	0	0	0	0	0	0	1	0	0	0	0	0	0	0	0	0	0	0	1	0	0	1
2	0	0	0	0	0	0	1	0	0	1	1	0	1	0	0	0	0	0	1	0	0	2
3	0	0	0	0	0	1	1	0	0	0	1	0	0	0	0	0	0	0	1	0	1	4
1	1	0	0	0	0	1	1	0	0	0	0	0	0	0	0	1	1	0	1	0	0	2
2	1	0	0	1	0	1	1	0	0	0	0	0	0	0	0	1	1	0	1	0	0	2
2	0	0	0	0	0	1	1	1	0	0	0	0	0	1	0	1	0	0	0	0	1	2
4	0	0	0	0	0	1	1	0	0	1	0	1	1	0	0	1	0	0	0	1	0	3
5	0	0	0	0	1	1	0	0	1	0	0	0	0	1	1	0	0	0	0	1	1	4
2	0	0	0	0	0	1	0	0	1	0	1	0	1	0	0	0	0	0	0	1	0	4
3	0	0	0	0	0	0	0	0	0	1	1	0	1	0	0	0	0	0	1	0	0	3
3	0	0	0	0	0	0	0	0	0	0	0	0	0	0	0	0	0	0	1	0	0	4
1	0	0	0	0	0	0	0	0	0	0	0	0	0	0	0	0	0	1	0	0	1	1
1	0	0	0	1	0	0	1	0	0	0	0	0	0	0	0	1	0	0	0	0	0	3
3	0	0	0	0	0	1	0	0	0	0	0	0	0	0	0	0	0	1	0	0	0	4
1	0	0	0	0	0	1	1	0	0	0	0	0	0	0	0	0	0	0	0	1	0	2
2	0	0	0	1	0	0	1	0	0	0	0	0	0	0	0	0	1	0	1	0	0	3
3	0	0	0	1	0	0	1	0	0	0	0	0	0	0	0	0	1	0	1	0	0	3
1	0	0	0	0	0	0	0	1	0	0	0	1	0	1	0	0	0	1	0	0	1	1
1	0	0	0	1	0	1	1	0	0	0	0	0	0	0	0	0	0	0	0	0	0	3
1	0	0	0	0	0	0	0	0	0	1	1	0	0	1	0	1	0	0	1	0	0	1
1	0	0	0	0	0	0	0	0	1	0	0	1	1	0	0	1	0	1	0	0	0	1
2	0	0	0	0	0	0	0	0	0	0	0	0	0	0	0	0	0	0	0	0	0	2
1	0	0	0	0	0	0	1	0	0	0	0	1	0	1	0	1	0	0	1	0	0	1
2	0	0	0	0	0	1	1	0	0	0	1	0	0	0	0	0	0	0	0	1	0	4
3	0	0	0	1	0	0	1	0	1	0	0	0	0	0	0	0	0	0	0	1	0	4
1	0	0	0	0	0	0	1	0	1	0	1	0	0	1	0	0	0	0	1	0	0	1
1	0	0	0	1	0	0	0	0	0	1	0	0	0	0	1	0	0	1	0	0	0	1
2	0	0	0	1	0	0	0	0	1	0	1	0	0	1	0	0	0	0	1	0	0	4
4	0	0	0	0	0	1	1	0	1	0	0	1	1	0	0	0	0	0	0	1	0	2
4	0	0	0	0	1	0	0	0	0	0	1	0	0	1	0	0	0	0	0	1	0	4
3	0	0	0	0	0	0	1	0	0	0	1	0	0	1	0	0	0	0	0	0	0	4
2	0	0	0	0	0	0	1	0	0	0	0	0	0	0	0	0	0	0	0	1	0	3
2	1	0	0	1	0	0	0	0	0	0	0	0	0	0	0	1	0	0	0	0	0	2
3	0	0	0	0	0	0	0	0	1	0	1	0	0	0	0	1	0	0	1	0	0	4
2	0	0	0	0	0	0	1	0	1	0	0	1	0	1	0	0	0	0	1	0	0	3
1	0	0	0	0	0	0	0	0	0	0	0	0	0	0	0	0	0	1	0	0	0	3
3	0	0	0	0	0	0	0	0	0	1	0	1	0	1	0	1	0	0	0	0	0	3
3	0	0	0	0	0	1	1	0	1	0	0	1	1	0	0	0	0	0	0	1	0	4
3	0	0	0	0	0	0	0	0	0	1	0	1	0	1	0	0	0	0	0	1	0	3
1	0	0	0	0	0	0	1	0	0	1	1	0	0	1	0	0	0	0	1	0	0	1
1	0	0	0	1	0	1	0	0	0	0	0	0	0	0	0	0	0	0	0	0	0	3
2	0	0	0	0	0	0	1	0	0	0	0	1	0	1	0	0	0	0	0	0	0	2
2	0	0	0	0	0	0	0	0	0	1	1	0	0	1	0	0	0	0	0	0	0	2
1	0	0	0	1	0	0	1	0	0	0	0	1	0	0	0	0	0	0	1	0	0	3
5	0	0	0	1	0	0	0	0	1	0	1	0	1	0	0	0	1	1	0	0	0	3
6	0	0	0	1	0	0	1	0	1	0	1	0	1	0	0	0	1	1	0	0	1	3
2	0	0	0	0	0	0	1	0	0	0	0	0	0	1	0	0	0	0	0	1	0	3
1	0	0	0	0	0	0	1	0	1	0	0	0	0	1	0	0	0	0	0	1	0	1
2	0	0	0	0	0	0	0	1	0	0	1	0	0	1	0	0	0	0	0	0	0	3
1	0	0	0	0	0	0	1	0	0	0	1	0	0	1	0	1	0	0	1	0	0	3
1	0	0	0	0	0	0	0	0	1	0	1	0	0	1	0	1	0	0	0	0	0	1
1	0	0	0	1	0	1	0	0	0	0	0	0	0	0	0	0	0	1	0	0	0	1
2	0	0	0	0	0	1	1	1	0	0	1	0	0	1	0	0	0	0	0	0	0	1
1	0	0	0	0	0	0	1	0	0	0	1	0	0	0	0	0	0	1	0	0	0	2
3	0	0	0	1	0	1	0	1	0	0	0	0	0	1	0	0	0	1	0	0	0	4
2	0	0	0	0	0	0	0	0	0	0	0	0	0	0	0	0	0	0	1	0	0	1
3	0	0	0	1	0	1	1	0	1	0	0	1	0	1	0	0	0	0	1	0	0	3
2	0	0	0	1	0	0	0	0	0	0	1	0	0	0	0	0	1	0	0	0	0	3
3	0	0	0	1	0	0	1	0	0	0	1	0	0	0	0	0	1	0	0	0	0	3
1	0	0	0	1	0	0	1	0	1	0	0	0	0	1	0	0	0	0	0	0	0	3
5	0	0	0	0	0	1	0	0	1	0	1	0	1	0	0	0	0	0	0	0	0	4
1	0	0	0	0	0	0	0	1	0	0	0	0	0	0	0	0	0	0	0	0	0	2
2	0	0	0	0	0	0	0	0	0	0	1	0	0	1	0	0	0	0	0	0	0	2
2	0	0	0	0	0	0	1	0	0	0	0	0	0	0	0	0	0	0	1	0	0	3
2	0	0	0	0	0	1	0	0	0	1	0	1	1	0	0	0	0	0	0	0	0	1
4	0	0	0	0	0	0	0	1	0	0	0	0	1	0	0	0	0	0	0	1	0	4
1	0	0	0	0	0	0	0	0	1	0	0	0	0	1	0	1	0	0	0	1	1	4
3	0	0	0	1	0	0	1	0	1	0	1	0	0	1	0	0	0	0	1	0	0	3
2	0	0	0	1	0	1	0	0	1	0	1	0	1	0	0	0	0	0	0	0	0	3
5	0	0	0	0	0	0	0	1	0	0	0	0	1	0	0	0	0	1	0	0	1	2
1	0	0	0	0	0	0	0	0	1	0	0	0	0	0	0	0	0	0	1	0	0	2
3	1	0	0	0	0	0	0	1	0	0	0	0	0	1	0	0	0	0	1	0	0	4
1	0	0	0	0	0	0	0	0	0	0	0	0	0	0	0	0	0	1	0	0	0	4
6	0	0	0	0	0	0	0	0	1	0	0	1	1	0	0	0	0	1	0	0	0	4
2	0	0	0	0	0	1	0	0	0	0	1	0	0	1	0	1	0	1	0	0	0	3
1	0	0	0	1	0	0	1	1	0	0	1	0	0	1	0	0	0	1	0	0	0	1
1	0	0	0	1	0	0	1	0	0	0	1	0	0	1	0	0	0	0	1	0	0	1
1	0	0	0	0	0	0	0	0	0	0	0	0	0	1	0	1	0	1	0	0	0	1
2	0	0	0	1	0	0	0	0	1	0	1	0	0	0	1	0	0	0	0	0	0	3
1	0	0	0	1	0	0	0	0	1	0	1	0	1	0	0	1	0	0	1	0	0	3
4	0	0	0	1	0	1	1	0	0	0	0	0	0	1	1	0	0	0	0	0	0	4
2	0	0	0	1	0	0	1	0	0	1	1	0	1	0	0	0	0	0	1	0	0	4
2	1	0	0	1	0	0	1	1	0	0	1	0	0	1	0	0	0	0	0	1	0	4
1	0	0	0	1	0	0	0	0	0	1	1	0	0	1	0	0	0	0	0	1	0	1
1	0	0	0	0	0	0	1	0	0	0	0	1	0	1	0	1	0	0	1	0	1	2
6	0	0	0	0	0	0	0	1	0	0	0	0	0	0	0	0	0	0	0	1	1	4
2	0	0	0	1	0	0	0	1	0	0	0	0	0	1	0	0	0	0	0	0	0	1
1	0	0	0	1	0	0	0	0	0	0	0	0	0	1	0	0	0	0	1	0	0	1
2	0	0	0	0	0	0	0	0	0	0	0	0	0	0	0	0	0	0	1	0	0	4
1	0	0	0	0	0	0	0	0	1	0	1	0	1	0	0	0	0	0	0	0	0	1
2	0	0	0	0	0	0	1	1	0	0	0	0	0	0	0	0	0	0	0	0	0	2
3	0	0	0	0	0	0	1	0	1	0	1	0	0	1	0	0	0	1	0	0	0	2
1	0	0	0	0	0	0	0	0	0	0	0	0	1	0	0	0	0	0	0	1	0	1
2	0	0	0	0	0	1	0	1	0	0	1	0	0	0	0	0	0	0	0	0	0	2
2	0	0	0	1	0	0	1	0	1	0	1	0	0	1	0	0	0	1	0	0	0	3
1	0	0	0	1	0	1	1	0	0	1	1	0	0	1	0	0	0	0	1	0	0	1
1	0	0	0	0	0	0	0	0	1	0	1	0	0	1	0	0	0	0	1	0	0	1
3	0	0	0	1	0	0	0	1	0	0	0	0	0	1	0	0	0	0	0	0	0	2
4	0	0	0	0	0	0	0	0	0	1	0	1	1	0	0	0	0	0	0	1	0	3
1	0	0	0	0	0	0	0	1	0	0	0	0	0	1	0	0	0	0	0	1	0	1
3	0	0	0	0	0	0	1	0	0	0	1	0	0	1	0	1	0	0	1	0	0	4
2	1	0	0	0	0	0	0	0	0	1	0	1	1	0	0	0	0	0	0	0	0	2
3	0	0	0	1	0	0	0	0	0	0	0	0	0	0	0	1	0	0	1	0	0	1
1	0	0	0	1	0	0	0	0	0	0	1	0	0	0	0	0	0	1	0	0	0	2
1	0	0	0	1	0	0	0	1	0	0	1	0	0	1	0	0	0	0	0	0	0	1
1	0	0	0	1	0	0	0	0	0	0	0	0	0	0	0	1	0	0	0	0	0	1
1	0	0	0	0	0	0	0	0	0	0	0	0	0	0	0	0	0	0	0	0	0	4
4	0	0	0	0	0	0	1	0	0	1	0	1	1	0	0	0	0	1	0	0	0	4
2	0	0	0	0	0	1	0	1	0	0	1	0	1	0	0	0	0	0	0	1	0	3
2	0	0	0	0	0	0	0	0	1	0	0	0	0	0	0	0	0	0	0	1	0	4
1	0	0	0	0	0	0	1	0	0	1	0	1	0	1	0	0	0	0	0	1	0	4
1	0	0	0	1	0	1	1	0	1	0	0	1	1	0	0	0	0	0	0	1	1	1
5	0	0	0	1	0	1	0	0	1	0	1	0	0	1	0	0	0	0	0	1	1	4
3	0	0	0	0	0	0	0	0	1	0	0	1	1	0	0	1	0	0	1	0	0	3
3	0	0	0	0	0	0	1	1	0	0	0	0	0	1	0	0	0	0	1	0	0	4
3	0	0	0	1	0	0	0	1	0	0	0	0	0	1	0	0	0	0	0	0	0	4
2	0	0	0	0	0	0	0	0	0	0	0	0	0	0	0	0	0	0	0	0	0	3
2	0	0	0	1	0	0	1	0	1	0	1	0	1	0	0	0	0	0	0	0	0	2
2	0	0	0	1	0	0	0	0	0	1	1	0	0	1	0	0	0	0	0	0	0	2
1	0	0	0	0	0	0	0	0	1	0	0	0	0	1	0	1	0	1	0	0	0	1
2	0	0	0	0	0	0	0	1	0	0	0	0	0	1	0	1	0	0	0	0	0	3
1	0	0	0	0	0	1	0	0	0	1	1	0	1	0	0	0	0	0	0	0	0	2
3	0	0	0	0	0	0	1	0	1	0	1	0	1	0	0	0	0	0	0	1	0	2
1	1	0	0	0	0	0	0	0	1	0	1	0	0	0	0	0	0	0	0	1	0	1
3	0	0	0	0	0	1	1	1	0	0	1	0	1	0	0	0	0	0	0	1	0	3
2	0	0	0	0	0	0	0	0	0	0	0	0	0	0	0	0	0	0	0	0	0	2
1	1	0	0	0	0	0	0	0	0	1	0	1	0	1	0	1	0	0	1	0	0	1
1	0	0	0	0	0	0	0	0	0	1	0	0	1	0	0	0	0	0	0	0	0	1
1	0	0	0	0	0	0	0	0	1	0	0	1	0	1	0	0	0	0	0	0	0	1
6	0	0	0	0	0	0	1	0	1	0	1	0	1	0	0	0	0	0	0	1	0	4
2	0	0	0	0	0	0	0	0	0	0	0	0	0	0	0	0	0	0	0	0	0	2
6	0	0	0	0	0	0	0	0	0	0	1	0	0	1	0	1	0	0	0	1	1	3
3	0	0	0	0	0	1	0	0	0	1	0	0	0	0	1	0	0	0	0	1	0	4
1	0	0	0	1	0	0	1	0	1	0	1	0	1	0	0	0	0	0	1	0	0	2
2	0	0	0	1	0	1	0	0	1	0	1	0	0	1	0	0	0	1	0	0	0	2
3	0	0	0	0	0	0	1	0	0	1	0	1	0	1	0	0	0	0	0	1	0	4
4	0	0	0	0	0	0	0	0	0	0	1	0	0	0	1	0	0	0	0	0	0	3
2	0	0	0	1	0	0	1	0	1	0	1	0	1	0	0	0	0	0	0	0	0	1
1	0	0	0	0	0	1	0	0	1	0	1	0	0	1	0	0	0	1	0	0	0	1
2	0	0	0	0	0	0	0	0	0	1	1	0	1	0	0	0	0	0	1	0	0	3
3	0	0	0	1	0	0	0	0	0	0	0	0	0	0	0	1	0	1	0	0	1	2
1	0	0	0	1	0	0	0	0	1	0	0	0	1	0	1	0	0	1	0	0	0	1
3	0	0	0	1	0	0	0	0	0	0	0	0	0	0	0	0	0	0	1	0	0	4
1	0	0	0	1	0	0	1	0	0	1	0	1	1	0	0	0	0	1	0	0	0	4
2	0	0	0	0	0	0	0	0	0	1	1	0	0	0	0	0	0	0	0	1	0	4
2	0	0	0	0	0	0	0	0	1	0	0	1	0	1	0	0	0	0	1	0	1	2
1	0	0	0	0	0	0	1	1	0	0	1	0	0	1	0	0	0	1	0	0	0	1
6	0	0	0	0	0	0	0	1	0	0	0	0	0	1	0	0	0	1	0	0	0	3
2	0	0	0	1	0	1	1	0	1	0	0	0	1	0	0	0	0	0	0	0	0	1
3	0	0	0	0	0	0	0	1	0	0	1	0	0	1	1	0	0	0	0	0	0	1
1	0	0	0	0	0	0	0	0	1	0	1	0	0	1	0	1	0	0	0	1	0	1
5	0	0	0	1	0	0	0	0	0	0	0	0	0	1	1	0	1	0	0	1	0	4
3	0	0	0	0	0	0	0	0	0	1	0	0	0	0	0	0	0	1	0	0	1	2
1	0	0	0	0	0	0	0	1	0	0	1	0	0	1	0	0	0	0	0	0	0	1
4	0	0	0	0	0	0	0	0	0	0	0	0	0	0	0	0	0	0	1	0	0	2
1	0	0	0	1	0	0	0	0	0	1	0	1	1	0	0	0	0	0	0	0	0	2
3	0	0	0	0	0	0	0	0	0	0	0	0	0	0	0	0	0	0	1	0	1	3
1	0	0	0	0	0	0	0	0	0	1	0	1	1	0	0	0	0	0	0	0	0	1
4	0	0	1	0	0	0	0	0	0	1	1	0	1	0	0	0	0	0	0	1	0	4
2	0	0	0	0	0	0	0	0	0	1	0	1	1	0	0	0	0	0	1	0	0	4
1	0	0	0	0	0	1	1	0	0	1	1	0	0	1	0	1	0	0	0	0	1	1
4	0	0	0	0	0	0	0	0	0	1	1	0	1	0	0	0	0	0	0	1	0	4
3	0	0	0	0	0	1	0	1	0	0	1	0	1	0	0	1	0	0	0	1	0	3
2	0	0	0	0	0	0	1	0	0	1	1	0	1	0	0	0	0	1	0	0	0	2
5	0	0	0	0	1	0	0	0	0	0	0	0	0	0	0	1	0	1	0	0	1	4
3	0	0	0	0	0	0	1	0	0	1	0	0	0	1	0	1	0	0	0	0	0	3
3	0	0	0	0	0	0	0	0	0	1	0	0	0	1	0	0	0	0	0	0	0	3
1	0	0	0	0	0	0	0	0	0	0	0	0	0	0	0	0	0	0	0	0	0	1
2	0	0	0	1	0	0	1	0	1	0	0	0	0	1	1	0	0	0	0	1	0	2
3	0	0	0	1	0	0	0	0	1	0	0	0	1	0	1	0	0	0	1	0	0	2
3	0	0	0	0	0	0	0	0	0	0	0	0	0	1	0	0	0	0	0	0	0	2
6	0	0	0	0	0	0	0	0	1	0	0	0	1	0	0	0	0	0	0	1	0	3
3	0	0	0	0	0	0	1	0	0	1	0	0	1	0	0	1	0	0	0	1	0	3
2	0	0	0	1	0	0	1	0	1	0	1	0	0	0	0	0	1	0	0	1	1	2
3	0	0	0	1	0	0	1	0	1	0	1	0	0	0	0	0	1	0	0	1	0	2
1	0	0	0	1	0	1	1	0	0	0	1	0	0	0	0	1	0	1	0	0	0	4
3	0	0	0	0	0	0	0	0	0	1	0	0	0	1	0	0	0	0	1	0	0	2
4	0	0	0	1	0	0	1	0	0	1	0	0	0	1	0	0	0	1	0	0	0	3
3	0	0	0	0	0	0	1	0	1	0	1	0	1	0	0	1	0	0	0	1	1	2
5	0	0	0	0	0	0	0	0	0	0	1	0	0	1	0	0	0	0	0	1	0	4
1	0	0	0	1	0	0	0	1	0	0	0	0	0	1	0	0	0	1	0	0	0	1
4	0	0	0	0	0	0	0	0	1	0	1	0	0	1	0	0	0	0	0	1	0	4
2	0	0	0	1	0	1	1	0	1	0	0	1	0	1	0	0	0	0	1	0	0	3
1	0	0	0	0	0	0	1	0	0	1	0	0	0	1	0	0	0	0	0	0	1	1
4	0	0	0	0	0	0	0	0	0	1	1	0	0	1	0	1	0	0	0	1	0	3
5	0	0	0	0	0	0	0	1	0	0	0	0	0	1	0	0	0	0	0	1	0	4
2	0	0	0	0	0	0	0	0	1	0	1	0	1	0	0	0	0	1	0	0	0	2
4	0	0	0	0	0	0	0	0	0	0	1	0	0	1	0	1	1	0	0	1	0	4
2	0	0	0	0	0	0	1	0	1	0	1	0	0	1	0	0	0	0	1	0	1	1
3	0	0	0	1	0	0	0	1	0	0	0	1	0	1	0	0	0	0	0	0	0	4
1	0	0	0	0	0	0	0	0	0	0	0	0	0	1	0	0	0	0	0	1	0	1
1	0	0	0	0	0	1	0	0	0	1	0	1	0	1	0	0	0	1	0	0	0	1
3	0	0	0	0	0	1	1	0	0	1	0	1	1	0	0	0	0	1	0	0	0	4
2	0	0	0	0	0	0	1	0	1	0	0	0	0	0	0	0	0	0	1	0	0	1
3	0	0	0	0	0	0	0	0	0	1	1	0	0	1	0	1	0	0	1	0	0	4
3	0	0	0	0	0	0	1	0	1	0	0	1	1	0	0	0	0	0	1	0	1	3
3	0	0	0	0	1	1	1	0	1	0	1	0	0	1	0	0	0	0	0	1	0	4
6	0	0	0	0	0	0	0	0	0	0	0	0	0	0	0	1	0	0	1	0	1	4
1	0	0	0	1	0	0	0	1	0	0	0	0	0	0	0	0	0	1	0	0	0	1
2	0	0	0	0	0	0	1	0	0	1	0	0	0	1	0	0	0	0	0	0	0	2
1	0	0	0	0	0	0	1	0	0	0	0	1	0	1	0	0	0	1	0	0	0	1
1	0	0	0	1	0	0	1	0	1	0	1	0	0	0	0	0	0	0	0	0	0	1
1	0	0	0	0	0	0	0	0	0	0	1	0	0	0	0	0	0	1	0	0	0	2
1	0	0	0	1	0	0	0	1	0	0	0	0	0	0	0	0	0	0	1	0	0	1
1	0	0	0	1	0	0	1	0	1	0	1	0	0	1	0	0	0	0	1	0	0	1
1	0	0	0	0	0	0	0	0	0	0	0	0	0	0	0	0	0	0	0	0	0	2
1	0	0	0	1	0	0	1	0	0	0	1	0	0	0	0	0	0	0	0	1	0	1
3	0	0	1	0	0	0	0	1	0	0	1	0	1	0	0	0	0	0	1	0	0	2
1	0	0	0	0	0	0	0	0	0	0	0	0	0	0	0	0	0	1	0	0	0	3
3	0	0	0	0	0	0	0	0	0	1	0	1	0	1	0	1	0	1	0	0	0	1
2	0	0	0	1	0	1	0	0	1	0	1	0	0	1	0	0	0	0	0	0	0	1
2	0	0	0	0	0	0	0	0	0	0	0	0	0	0	0	1	0	0	0	0	0	4
1	0	0	0	0	0	1	1	0	1	0	0	1	0	1	0	0	0	0	0	1	0	2
1	0	0	0	0	0	0	1	0	0	0	0	1	0	0	0	1	0	0	0	0	0	1
2	0	0	0	0	0	0	0	0	0	0	0	0	0	0	0	0	0	0	1	0	0	3
3	0	0	0	0	0	0	1	0	0	1	0	1	0	1	0	0	0	0	0	1	0	2
2	0	0	0	0	0	0	1	0	0	0	0	1	0	1	0	0	0	0	0	0	0	2
2	0	0	0	0	0	0	1	0	0	1	1	0	1	0	0	1	0	0	0	1	0	4
3	0	0	0	1	0	0	0	0	0	0	0	0	0	0	1	0	1	0	0	1	0	1
2	0	0	0	1	0	0	1	0	1	0	1	0	0	1	0	0	0	0	0	0	1	2
2	0	0	0	1	0	0	0	0	1	0	1	0	1	0	0	0	0	0	0	1	0	1
1	0	0	0	1	0	1	1	0	1	0	0	0	0	0	0	0	0	0	0	0	0	2
1	0	0	0	0	1	1	1	0	1	0	0	1	0	1	0	1	0	0	1	0	0	1
1	0	0	0	0	0	0	1	0	1	0	1	0	0	0	0	1	0	0	0	0	0	1
1	0	0	0	0	0	1	0	0	0	0	0	0	0	0	0	0	0	0	0	1	0	3
2	0	0	0	1	0	0	1	1	0	0	0	1	1	0	0	0	0	1	0	0	0	1
1	0	0	0	0	0	0	0	0	1	0	1	0	0	1	0	1	0	1	0	0	0	2
1	0	0	0	0	0	0	0	0	0	1	0	0	0	0	0	0	0	1	0	0	0	1
3	0	0	0	0	0	0	1	0	0	1	1	0	1	0	0	1	0	0	1	0	0	3
2	0	0	0	1	0	1	0	0	1	0	1	0	1	0	1	0	1	0	0	0	0	1
5	1	0	0	0	0	0	0	0	0	0	1	0	0	0	0	0	0	0	0	1	0	4
1	0	0	0	0	0	1	0	0	0	0	1	0	0	1	0	0	0	0	0	1	0	1
2	1	0	0	0	0	0	1	0	0	0	0	0	0	0	0	1	0	0	1	0	1	3
1	0	0	0	1	0	0	0	0	0	0	0	0	0	0	0	0	0	1	0	0	0	1
1	0	0	0	0	0	0	0	0	0	0	0	0	0	1	0	1	0	1	0	0	0	1
1	0	0	0	0	0	0	0	1	0	0	0	0	0	0	0	0	0	1	0	0	0	1
2	0	0	0	0	0	0	0	0	1	0	0	0	0	1	0	0	0	0	1	0	1	3
1	0	0	0	0	0	1	1	0	0	0	1	0	1	0	0	0	0	0	0	0	1	2
3	0	0	0	1	0	0	1	0	0	0	0	0	0	1	0	0	0	1	0	0	1	4
3	0	0	0	0	0	0	0	0	1	0	0	0	0	1	0	0	0	0	1	0	0	2
4	0	0	0	0	0	0	1	0	0	1	0	0	1	0	0	0	0	0	0	0	0	3
2	0	0	0	0	0	1	0	0	1	0	1	0	1	0	0	1	0	0	0	0	0	1
3	1	0	0	0	0	0	0	0	0	0	0	0	0	0	0	0	0	0	0	0	0	4
5	0	0	0	1	0	1	0	0	1	0	1	0	1	0	1	0	0	0	0	0	0	3
1	0	0	0	0	0	1	0	0	0	0	0	0	0	0	0	0	0	0	0	0	0	4
5	0	0	0	0	1	0	1	0	1	0	0	0	1	0	0	1	0	0	0	1	0	4
2	0	0	0	0	0	0	0	1	0	0	0	1	0	0	0	1	0	1	0	0	0	2
1	0	0	0	0	0	0	0	0	0	0	0	0	0	0	0	0	0	0	1	0	1	1
3	0	0	0	1	0	0	1	0	1	0	1	0	0	1	0	0	0	0	0	1	0	3
1	0	0	0	0	0	0	0	0	1	0	0	0	0	0	1	0	0	1	0	0	1	1
1	0	1	0	1	0	0	0	0	0	1	0	0	0	0	0	0	1	0	0	0	0	1
2	0	1	0	1	0	0	0	0	0	1	0	0	0	0	0	0	1	0	0	0	0	1
2	0	0	0	1	0	0	0	0	1	0	1	0	0	1	1	0	0	0	0	0	0	2
6	0	0	0	1	0	0	0	1	0	0	0	0	1	0	0	0	0	0	0	1	0	4
2	0	0	0	0	0	0	0	0	0	0	0	0	0	1	0	0	0	0	1	0	0	3
1	0	0	0	1	0	0	1	0	1	0	1	0	0	1	0	0	0	0	1	0	0	1
4	0	0	0	1	0	1	1	0	1	0	1	0	0	1	1	0	0	0	0	1	1	3
3	0	0	0	0	0	0	0	0	1	0	1	0	0	0	0	1	0	1	0	0	0	4
1	0	0	0	0	0	0	0	0	1	0	1	0	0	1	0	0	0	1	0	0	0	3
4	0	0	0	0	0	0	0	0	0	0	0	0	0	1	0	0	0	1	0	0	0	4
1	0	0	0	1	0	1	1	0	0	1	1	0	0	1	0	0	0	0	1	0	0	2
2	0	0	0	0	0	0	0	0	1	0	0	0	0	1	0	0	0	0	1	0	0	3
1	0	0	0	0	0	0	1	0	1	0	0	1	0	1	0	0	0	0	0	0	0	1
1	0	0	0	0	0	0	0	0	0	0	0	1	0	1	0	0	0	0	0	1	0	1
1	0	0	0	0	0	0	0	0	0	0	0	0	0	0	1	0	0	1	0	0	0	3
3	1	0	0	0	0	0	1	0	1	0	1	0	0	1	0	0	0	0	1	0	0	3
3	0	0	0	0	0	1	0	1	0	0	0	1	1	0	0	0	0	0	0	1	1	1
3	0	0	0	0	0	0	0	0	1	0	1	0	1	0	0	0	0	0	1	0	0	2
1	0	0	0	0	0	0	1	0	1	0	1	0	0	1	0	1	0	0	1	0	1	2
2	0	0	0	0	0	0	0	0	1	0	0	0	0	0	0	0	0	1	0	0	0	3
1	0	0	0	0	0	0	0	0	0	1	0	1	0	1	0	0	0	0	1	0	0	2
1	0	0	0	1	0	0	1	0	1	0	0	1	0	1	1	0	0	0	0	0	0	1
3	0	0	0	0	0	0	1	1	0	0	0	0	0	1	0	0	0	0	0	1	0	3
4	0	0	0	1	0	0	1	0	1	0	1	0	1	0	0	0	0	1	0	0	0	3
1	0	0	0	1	0	1	1	1	0	0	1	0	1	0	1	0	0	0	0	0	0	1
1	0	0	0	0	1	0	0	0	0	1	0	1	0	1	0	0	0	1	0	0	0	2
4	0	0	0	0	0	0	0	0	0	0	0	0	0	0	0	0	0	0	1	0	0	4
1	0	0	0	1	0	0	1	1	0	0	0	0	0	0	0	1	0	0	1	0	0	2
2	0	0	0	1	0	0	1	0	1	0	0	1	0	1	0	0	0	0	1	0	0	3
2	0	0	0	1	0	0	0	0	1	0	1	0	0	0	1	0	0	0	0	0	0	2
2	0	0	0	1	0	0	0	0	0	0	0	0	0	0	1	0	0	0	1	0	0	4
2	0	0	0	0	0	0	0	0	1	0	1	0	0	1	0	0	0	0	0	0	0	1
1	0	0	0	0	0	1	1	0	1	0	1	0	0	1	0	0	0	0	0	0	0	3
3	0	0	0	0	1	0	1	1	0	0	1	0	0	1	0	0	0	0	0	0	0	1
1	0	0	0	0	0	0	0	0	0	0	0	0	0	0	0	0	0	0	1	0	0	2
3	0	0	0	0	0	0	1	1	0	0	1	0	1	0	0	1	0	0	1	0	0	2
2	0	0	0	0	0	0	0	0	1	0	1	0	0	1	0	0	0	0	0	0	0	1
6	0	0	0	0	0	0	0	1	0	0	0	0	0	0	0	0	0	0	1	0	0	4
2	0	0	0	0	0	0	1	0	1	0	1	0	0	0	0	0	0	1	0	0	0	4
2	0	0	0	0	0	0	0	1	0	0	1	0	0	0	0	0	0	0	1	0	0	1
2	0	0	0	0	0	0	0	0	0	0	0	0	0	1	0	0	0	1	0	0	1	1
1	0	0	0	1	0	0	1	0	1	0	1	0	0	0	1	0	0	0	0	0	0	4
2	0	0	0	0	0	0	0	0	0	1	1	0	1	0	0	0	0	0	0	1	0	4
1	0	0	0	0	0	0	1	1	0	0	0	0	0	0	0	0	0	1	0	0	0	1
4	0	0	1	1	0	0	0	0	1	0	0	1	1	0	1	0	0	0	0	1	0	4
4	0	0	0	0	0	1	0	0	1	0	0	1	1	0	0	0	0	0	0	1	0	2
1	0	0	0	1	0	0	1	1	0	0	0	0	0	1	1	0	0	0	1	0	0	1
3	0	0	0	1	0	0	1	0	0	0	0	0	0	0	0	0	0	0	0	1	0	4
1	0	0	0	1	0	0	1	0	0	0	0	0	0	0	0	0	0	1	0	0	0	4
1	0	0	0	0	0	1	1	0	0	0	0	0	0	0	0	0	0	0	0	1	0	2
4	0	0	0	0	0	0	0	0	0	0	0	0	0	0	0	0	0	0	1	0	0	4
3	0	0	0	0	0	0	0	0	0	0	0	0	0	0	0	0	0	0	0	0	0	4
4	0	0	0	0	1	0	0	1	0	0	0	0	0	1	0	0	0	0	1	0	0	3
2	0	0	0	1	0	0	1	0	1	0	1	0	0	1	0	0	0	0	1	0	1	2
2	0	0	0	1	0	1	0	0	1	0	1	0	0	1	0	0	0	0	1	0	0	3
2	0	0	0	1	0	0	1	0	0	1	0	0	0	0	0	0	0	1	0	0	0	3
2	0	0	0	0	0	1	1	1	0	0	0	1	0	0	0	0	0	0	1	0	0	3
1	0	0	0	0	0	0	0	0	0	0	0	0	0	0	0	0	0	0	0	0	0	1
2	0	0	0	0	0	0	0	0	0	1	0	0	0	0	0	0	0	1	0	0	0	2
3	0	0	0	0	0	0	0	0	1	0	1	0	0	1	0	0	0	0	1	0	0	4
2	0	0	0	0	1	0	0	0	0	0	0	0	0	1	0	1	0	0	0	1	0	3
2	0	0	0	1	0	1	0	1	0	0	0	0	0	1	0	0	0	0	0	0	0	2
5	0	0	0	0	0	0	1	0	0	1	0	0	0	1	0	0	0	0	1	0	0	4
1	0	0	0			0	0	0	1	0	1	0	0	1	0	0	0	0	1	0	1	1
4	0	0	0	1	0	1	0	0	0	1	1	0	0	1	1	0	0	0	0	0	0	2
2	0	0	0	1	0	0	0	0	1	0	0	1	0	1	0	0	0	0	1	0	0	3
1	0	0	0	0	0	0	0	1	0	0	0	0	0	0	0	0	0	1	0	0	0	1
1	0	0	0	1	0	0	1	0	1	0	1	0	0	1	0	0	0	1	0	0	0	1
1	0	0	0	1	0	0	0	1	0	0	1	0	0	0	0	0	0	0	0	0	0	1
1	0	0	0	0	0	0	0	0	0	0	1	0	0	1	0	0	0	0	0	0	0	2
4	0	0	0	0	0	0	1	0	0	1	0	1	0	1	0	1	0	0	1	0	0	1
2	0	0	0	0	0	0	0	0	0	1	0	0	0	0	0	0	0	0	0	0	0	2
5	0	0	0	0	0	0	0	0	1	0	0	1	1	0	1	0	0	0	0	0	0	3
2	0	0	0	0	0	0	1	0	0	1	0	1	0	0	0	1	0	0	1	0	0	1
1	0	0	0	0	0	0	1	0	1	0	0	1	1	0	0	0	0	0	0	0	0	1
3	0	0	0	0	0	0	0	0	0	1	0	0	0	0	0	0	0	1	0	0	0	4
1	0	0	0	0	0	0	0	0	1	0	1	0	1	0	0	0	0	1	0	0	0	2
2	0	0	0	0	0	0	0	0	0	0	0	1	0	1	0	0	0	0	0	1	0	1
2	0	0	0	0	0	0	1	1	0	0	1	0	0	1	0	0	0	0	0	1	0	1
3	0	0	0	0	0	0	0	0	0	0	0	0	0	0	0	0	0	0	0	0	0	3
2	0	0	0	0	0	1	0	0	0	1	1	0	1	0	0	0	0	0	0	1	0	1
1	0	0	0	0	0	0	0	1	0	0	0	0	0	0	0	0	0	0	0	0	0	1
3	0	0	0	0	0	0	0	0	0	0	0	1	1	0	0	0	0	0	0	1	0	2
1	0	0	0	0	0	0	0	0	0	1	0	0	0	1	0	0	0	0	0	0	0	3
5	0	0	0	0	0	1	0	0	1	0	0	1	1	0	0	0	0	0	1	0	1	4
2	0	0	0	0	0	0	0	0	1	0	1	0	0	1	0	0	0	0	1	0	0	2
1	0	0	0	0	0	0	0	1	0	0	0	1	1	0	0	0	0	1	0	0	0	1
2	0	0	0	1	0	0	0	0	0	0	0	0	0	1	0	0	0	0	1	0	0	4
2	0	0	0	0	0	0	1	0	0	1	1	0	1	0	0	0	0	0	0	1	0	4
1	0	0	0	0	0	1	0	0	1	0	1	0	0	1	0	0	0	1	0	0	0	4
2	0	0	0	1	0	1	1	0	0	1	0	1	1	0	0	0	0	0	0	0	0	2
2	0	0	0	0	0	0	0	1	0	0	0	0	0	1	0	0	0	0	1	0	0	3
1	0	0	0	0	0	1	0	0	0	0	0	1	0	1	0	0	0	0	1	0	1	3
1	0	0	0	1	0	0	0	0	0	0	0	0	0	0	0	0	0	0	0	1	0	1
1	0	0	0	0	0	0	1	0	0	1	1	0	0	1	0	0	0	0	0	1	0	1
4	0	0	0	0	1	0	0	0	0	1	0	0	0	1	0	1	0	1	0	0	0	2
4	0	0	0	0	0	0	0	1	0	0	0	0	0	0	0	0	0	0	1	0	0	2
6	0	0	0	0	1	0	0	1	0	0	0	0	1	0	0	0	0	0	1	0	0	4
3	0	0	0	0	0	0	0	0	1	0	1	0	0	0	0	0	0	0	1	0	0	4
2	0	0	0	0	0	0	0	0	1	0	0	1	0	1	0	0	0	0	0	1	0	1
3	0	1	0	1	0	0	0	0	1	0	0	1	0	0	0	0	0	0	0	0	0	2
2	0	0	0	1	0	0	0	0	1	0	0	1	0	1	0	0	0	0	0	0	0	4
1	0	0	0	0	0	0	0	0	1	0	0	0	0	0	0	0	0	1	0	0	1	1
1	0	0	0	1	0	1	1	0	0	1	0	1	0	1	0	0	0	0	0	0	0	1
1	0	0	0	0	0	0	0	0	0	1	0	1	1	0	0	1	0	0	0	0	0	1
2	1	0	0	1	0	0	0	0	0	1	0	1	1	0	0	1	1	0	0	1	1	1
4	1	0	0	0	0	0	0	0	0	0	1	0	0	1	0	0	0	0	0	0	0	3
1	0	0	0	0	0	0	0	0	0	0	0	0	0	1	0	0	0	1	0	0	0	2
5	0	0	0	0	0	0	0	0	0	1	0	1	1	0	0	0	0	1	0	0	0	2
1	0	0	0	0	0	0	0	0	0	1	0	0	0	0	0	0	0	0	0	0	0	2
2	0	0	0	0	0	0	1	0	1	0	1	0	0	1	0	0	0	1	0	0	0	1
6	0	0	0	0	0	0	0	0	0	0	0	0	0	1	0	0	0	0	0	0	0	4
5	0	0	0	0	0	0	0	0	1	0	1	0	0	1	0	0	0	0	0	0	0	3
4	0	0	0	0	0	0	0	0	1	0	0	1	1	0	0	0	0	1	0	0	0	2
3	0	0	0	0	0	0	1	0	1	0	1	0	1	0	0	0	0	0	0	1	1	3
1	0	0	0	1	0	0	1	0	1	0	0	0	0	0	1	0	0	1	0	0	0	1
2	0	0	0	0	0	0	0	0	0	1	0	0	0	1	0	0	0	0	0	1	0	4
3	0	0	0	0	1	0	0	0	0	1	0	1	1	0	0	0	0	0	0	1	0	4
4	0	0	0	0	0	0	0	0	0	1	1	0	0	1	0	0	0	1	0	0	0	4
5	0	0	0	0	0	0	0	1	0	0	0	0	1	0	0	0	0	0	0	0	0	2
1	0	0	0	1	0	0	1	1	0	0	1	0	0	0	0	0	0	1	0	0	0	1
1	0	1	0	0	1	0	0	1	0	0	0	0	0	1	0	1	0	0	0	1	1	2
1	0	0	0	0	0	1	0	1	0	0	0	1	1	0	0	1	0	0	0	0	1	2
2	0	0	0	1	0	1	1	0	0	1	1	0	1	0	0	0	0	0	1	0	0	1
2	0	0	0	1	0	0	0	0	0	0	0	0	0	0	0	0	0	1	0	0	0	1
2	1	0	0	0	0	0	0	0	0	0	0	0	0	1	0	0	0	0	0	1	0	4
3	0	0	0	0	0	0	0	0	0	1	1	0	0	0	0	0	0	0	1	0	1	3
4	0	0	0	1	0	0	0	0	0	1	0	1	1	0	0	0	0	0	1	0	0	4
1	0	0	0	0	0	0	1	0	0	0	0	0	0	0	0	0	0	0	1	0	0	2
3	1	0	0	1	0	0	0	0	0	1	0	1	0	1	1	0	0	1	0	0	0	4
1	0	0	0	0	0	0	0	0	0	1	0	0	1	0	0	0	0	1	0	0	0	1
1	0	0	0	1	0	1	1	0	1	0	1	0	1	0	0	0	0	0	0	0	1	1
1	0	0	0	1	0	0	1	0	0	1	1	0	0	0	1	0	0	0	0	0	0	1
2	0	0	0	0	0	1	1	0	0	1	1	0	1	0	0	0	0	0	1	0	0	1
2	0	0	0	1	0	1	0	0	0	1	1	0	1	0	1	0	0	0	0	0	0	1
1	1	0	0	0	0	1	1	1	0	0	1	0	0	1	0	1	0	0	0	1	0	1
3	0	0	0	0	0	0	0	0	0	0	1	0	0	0	0	0	0	1	0	0	0	4
3	0	0	0	0	0	0	0	0	0	1	1	0	0	0	0	1	0	1	0	0	0	3
2	0	0	0	0	1	0	1	0	1	0	1	0	1	0	0	0	0	0	1	0	0	1
1	0	0	0	1	0	0	0	1	0	0	0	0	0	0	0	0	0	0	1	0	1	2
4	0	0	0	0	1	0	0	0	0	1	0	1	1	0	0	0	0	0	1	0	0	4
5	0	0	0	0	1	0	0	0	1	0	0	1	1	0	0	0	0	0	0	1	1	3
1	0	0	0	1	0	0	1	0	1	0	1	0	0	1	0	0	0	0	0	1	0	1
7	0	0	0	0	0	0	0	0	1	0	0	1	1	0	0	0	0	0	0	0	0	3
2	0	0	0	0	0	0	1	0	0	0	1	0	0	0	0	0	0	0	0	1	0	4
5	0	0	0	0	0	0	1	0	0	1	0	1	1	0	0	1	0	0	1	0	0	4
1	0	0	0	0	0	0	1	0	0	0	1	0	0	0	0	0	0	0	1	0	0	2
2	0	0	0	0	0	0	0	0	0	1	1	0	0	1	0	1	0	0	1	0	0	2
3	0	0	0	0	1	0	0	0	0	0	0	0	0	1	0	1	0	0	1	0	0	2
5	0	0	0	0	0	1	1	0	0	1	0	1	1	0	0	1	0	0	0	1	0	3
1	0	0	0	0	0	0	0	0	0	0	0	0	0	0	0	0	0	0	1	0	0	1
3	0	0	0	0	0	0	0	0	0	1	0	0	1	0	0	1	0	0	1	0	0	3
1	0	0	0	1	0	0	0	0	0	0	0	0	0	1	1	0	0	1	0	0	0	1
2	0	0	0	0	0	1	0	0	0	0	1	0	0	0	0	0	0	0	0	1	0	4
4	0	0	0	0	0	0	0	0	0	0	0	0	0	1	0	0	0	0	1	0	0	4
1	0	0	0	0	0	0	0	0	0	1	1	0	0	1	0	0	0	1	0	0	0	1
1	0	0	0	0	0	1	0	0	0	0	0	1	0	1	0	0	0	1	0	0	0	2
1	0			0	0	1	0	0	0	0	1	0	0	0	0	0	0	0	0	0	0	1
6	0	0	0	0	0	0	0	0	0	1	0	1	1	0	1	0	0	0	0	1	0	4
5	0	0	0	0	0	1	0	0	1	0	0	1	1	0	0	0	0	0	1	0	0	4
2	0	0	0	1	0	0	0	0	0	1	1	0	0	1	1	0	0	0	0	0	0	1
2	0	0	0	0	0	1	0	0	0	1	0	1	0	0	0	0	0	0	0	0	0	3
3	0	0	0	1	0	0	0	0	1	0	0	0	0	1	0	1	0	0	1	0	0	3
3	0	0	0	0	0	0	0	0	0	0	1	0	0	1	0	0	0	0	0	0	0	4
1	0	0	0	0	0	0	0	0	0	1	1	0	0	1	0	1	0	0	1	0	0	1
1	0	0	0	1	0	0	1	0	1	0	1	0	0	1	0	0	0	0	0	0	0	1
1	0	0	0	0	0	0	0	0	1	0	1	0	0	1	0	0	0	0	1	0	0	1
4	0	0	0	0	0	0	1	0	0	1	0	1	1	0	1	0	0	0	0	1	0	4
3	0			1	0	0	0	0	1	0	0	1	1	0	0	1	0	1	0	0	0	4
1	0	0	0	0	1	0	0	0	0	0	0	0	0	0	1	0	0	0	0	1	1	2
4	0	0	0	0	0	0	0	0	0	0	0	0	0	0	0	0	0	0	0	1	1	4
4	0	0	0	1	0	0	0	0	0	1	0	1	1	0	0	0	0	1	0	0	0	3
5	0	0	0	0	0	0	1	0	0	1	0	0	1	0	1	0	0	1	0	0	0	3
3	0	0	0	0	0	0	0	1	0	0	0	0	0	0	0	0	0	0	0	0	0	2
2	0	0	0	1	0	0	0	0	1	0	0	1	0	1	0	0	0	0	1	0	1	1
2	0	0	0	0	0	0	0	0	0	0	1	0	0	1	0	0	0	0	1	0	0	2
3	0	0	0	0	0	1	1	0	1	0	1	0	1	0	1	0	0	0	0	1	0	2
3	0	0	0	0	0	0	0	0	0	0	0	0	0	0	0	0	0	0	0	1	1	3
5	0	0	0	0	0	0	0	0	0	1	0	0	0	1	0	0	0	0	0	1	0	4
2	0	0	0	1	0	0	0	0	0	0	0	0	0	0	0	0	0	0	0	1	0	1
2	0	0	0	0	0	0	0	0	1	0	1	0	1	0	0	0	0	1	0	0	0	2
5	0	0	0	0	0	1	0	0	1	0	0	1	1	0	0	0	0	0	0	1	1	3
3	0	0	0	0	0	0	0	0	0	1	1	0	0	1	0	0	0	1	0	0	0	1
1	0	0	0	0	0	0	0	0	0	1	1	0	0	1	0	0	0	1	0	0	0	1
6	0	0	0	0	0	0	0	0	1	0	0	1	1	0	0	0	0	0	0	1	1	3
6	0	0	0	0	0	0	0	1	0	0	1	0	0	1	0	0	0	0	1	0	0	4
7	0	0	0	0	1	0	0	0	0	0	1	0	1	0	0	0	0	0	1	0	0	2
2	0	0	0	0	0	0	1	0	1	0	0	0	0	1	0	0	0	0	0	0	0	3
3	0	0	0	0	0	0	0	0	0	1	0	0	0	0	0	1	0	0	0	0	0	4
4	0	0	0	0	0	0	0	0	0	0	0	0	0	0	0	0	0	0	0	1	1	3
2	0	0	0	1	0	0	0	0	1	0	0	1	0	1	0	0	0	0	0	1	1	1
1	0	0	0	1	0	0	1	0	1	0	0	0	0	1	0	0	0	0	0	0	0	1
1	0	0	0	0	0	0	1	0	1	0	0	0	0	0	0	1	0	0	0	0	0	1
2	0	0	0	0	0	0	1	0	0	0	1	0	0	0	0	0	0	0	1	0	0	2
2	0	0	0	1	0	1	1	0	0	0	0	1	0	1	1	0	0	0	0	0	0	1
3	0	0	0	1	0	0	1	0	1	0	0	0	0	1	0	0	0	0	0	1	0	3
2	0	0	0	0	0	0	0	0	0	0	0	0	0	0	0	0	0	0	0	0	0	2
1	0	0	0	0	0	0	0	0	1	0	0	1	0	1	0	0	0	0	0	0	0	1
3	0	0	0	1	0	0	1	0	1	0	0	1	1	0	1	0	0	0	0	0	0	2
5	0	0	0	0	0	0	0	1	0	0	0	0	0	1	0	0	0	0	0	0	0	2
2	0	0	0	1	0	1	0	0	1	0	1	0	1	0	0	0	0	0	0	1	0	3
2	0	0	0	1	0	0	0	0	0	0	0	0	0	0	0	0	0	1	0	0	0	3
2	0	0	0	1	0	1	1	0	0	0	0	1	0	1	0	0	0	0	0	1	1	4
2	0	0	0	0	0	0	0	1	0	0	0	1	0	0	1	0	0	0	0	0	0	3
3	0	0	0	0	0	0	1	0	1	0	0	1	1	0	0	0	0	0	0	0	0	2
1	0	0	0	1	0	0	0	0	0	1	0	1	1	0	0	0	0	0	0	0	0	1
2	0	0	0	0	0	0	0	1	0	0	0	0	0	0	1	0	0	1	0	0	0	1
4	0	0	0	0	0	0	0	0	0	0	0	0	1	0	0	0	0	0	0	0	1	2
1	0	1	0	1	0	0	0	1	0	0	0	1	0	1	0	0	0	0	0	1	0	3
1	0	0	0	0	0	0	0	0	0	1	1	0	0	1	0	0	0	1	0	0	0	1
1	0	0	0	0	0	0	0	0	0	1	0	0	0	1	0	0	0	0	0	0	0	1
2	1	0	0	0	1	1	0	0	0	0	1	0	0	0	0	0	0	0	1	0	0	3
2	0	0	0	0	0	0	0	0	0	0	1	0	0	0	0	1	0	0	1	0	0	4
1	0	0	0	1	0	0	0	0	1	0	0	1	0	1	0	0	0	1	0	0	0	1
1	0	0	0	0	0	0	1	0	1	0	1	0	0	1	0	1	0	1	0	0	0	1
3	0	0	0	0	0	0	0	0	0	0	0	0	0	1	0	0	0	0	1	0	0	2
3	0	0	0	0	0	0	1	0	0	0	0	1	0	0	0	0	0	0	0	0	0	3
1	0	0	0	1	0	0	1	0	0	0	0	1	0	0	0	0	0	1	0	0	0	4
2	0	0	0	0	0	0	0	0	1	0	1	0	0	1	0	0	0	0	1	0	0	1
[truncated: 9,002 more rows]
